# Supplementary material for: Proneurotrophin-3 contributes to chemotherapy-induced neuropathic pain through TrkC-mediated CCL2 elevation in DRG neurons
Source: EMBO Rep. 2025 Nov 26;26(24):6141–58. doi: 10.1038/s44319-025-00534-1 (PMC12714783; doi:10.1038/s44319-025-00534-1)
Supplement: Supplementary file 4 — Source data Fig. 1 [file 44319_2025_534_MOESM4_ESM.zip]

Archive with 9 entries (8 files):
- Figure 1/
- Figure 1/1A.csv
- Figure 1/1B.csv
- Figure 1/1C.csv
- Figure 1/1D.xls
- Figure 1/1E.xls
- Figure 1/Fig. 1D.tif
- Figure 1/Figure 1E.tif
- Figure 1/Thumbs.db
