# Supplementary material for: Proneurotrophin-3 contributes to chemotherapy-induced neuropathic pain through TrkC-mediated CCL2 elevation in DRG neurons
Source: EMBO Rep. 2025 Nov 26;26(24):6141–58. doi: 10.1038/s44319-025-00534-1 (PMC12714783; doi:10.1038/s44319-025-00534-1)
Supplement: Supplementary file 4 — Source data Fig. 1 [file 44319_2025_534_MOESM4_ESM.zip › Figure 1/1A.csv]

Mechanical test (0.07 g von Frey filament)
Day of behaviour	Experimental groups	Side of test	Numbers of animals
			1	2	3	4	5	6	7	8	9	10	11	12	Average	SD
(-)1 Day	Vehicle	Ipsilateral	10	20	10	10	10	10	10	10	10	10	20	10	11.11111111	3.333333333
(-)1 Day	Paclitaxel	Ipsilateral	10	20	10	20	10	10	10	10	20	10	20	10	13.33333333	5
2 Day	Vehicle	Ipsilateral	20	10	10	20	10	10	10	10	10				12.22222222	4.409585518
2 Day	Paclitaxel	Ipsilateral	10	20	10	10	10	10	10	20	10				12.22222222	4.409585518
4 Day	Vehicle	Ipsilateral	10	10	10	10	10	20	10	20	10				12.22222222	4.409585518
4 Day	Paclitaxel	Ipsilateral	20	20	10	20	20	10	20	20	20				17.77777778	4.409585518
7 Day	Vehicle	Ipsilateral	10	20	10	10	10	10	10	10	20				12.22222222	4.409585518
7 Day	Paclitaxel	Ipsilateral	30	20	30	40	30	30	40	30	50				33.33333333	8.660254038
10 Day	Vehicle	Ipsilateral	10	10	20	10	10	10	10	10	10				11.11111111	3.333333333
10 Day	Paclitaxel	Ipsilateral	40	40	50	40	40	40	40	40	40				41.11111111	3.333333333
14 Day	Vehicle	Ipsilateral	20	10	10	10	20	10	10	20	10				13.33333333	5
14 Day	Paclitaxel	Ipsilateral	50	50	50	50	60	40	50	50	50				50	5
21 Day	Vehicle	Ipsilateral	10	10	20	10	20	20	10	10	10				13.33333333	5
21 Day	Paclitaxel	Ipsilateral	40	50	40	40	50	40	50	40	40				43.33333333	5
