# Supplementary material for: Proneurotrophin-3 contributes to chemotherapy-induced neuropathic pain through TrkC-mediated CCL2 elevation in DRG neurons
Source: EMBO Rep. 2025 Nov 26;26(24):6141–58. doi: 10.1038/s44319-025-00534-1 (PMC12714783; doi:10.1038/s44319-025-00534-1)
Supplement: Supplementary file 4 — Source data Fig. 1 [file 44319_2025_534_MOESM4_ESM.zip › Figure 1/1B.csv]

Mechanical test (0.4 g von Frey filament)
Day of behaviour	Experimental groups	Side of test	Numbers of animals
			1	2	3	4	5	6	7	8	9	10	11	12	Average	SD
(-)1 Day	Vehicle	Ipsilateral	50	40	40	40	40	50	40	40	40	40	40	50	42.22222222	4.409585518
(-)1 Day	Paclitaxel	Ipsilateral	40	50	40	40	30	40	40	30	50	40	40	40	40	7.071067812
2 Day	Vehicle	Ipsilateral	50	40	40	40	40	50	40	40	50				43.33333333	5
2 Day	Paclitaxel	Ipsilateral	40	50	40	40	40	50	40	40	50				43.33333333	5
4 Day	Vehicle	Ipsilateral	40	40	40	40	40	50	40	30	50				41.11111111	6.009252126
4 Day	Paclitaxel	Ipsilateral	50	40	50	50	40	50	50	40	50				46.66666667	5
7 Day	Vehicle	Ipsilateral	40	40	50	40	40	50	40	40	50				43.33333333	5
7 Day	Paclitaxel	Ipsilateral	60	50	60	60	60	50	60	50	60				56.66666667	5
10 Day	Vehicle	Ipsilateral	40	40	50	40	40	50	40	50	40				43.33333333	5
10 Day	Paclitaxel	Ipsilateral	70	70	60	70	70	60	60	70	70				66.66666667	5
14 Day	Vehicle	Ipsilateral	40	50	40	40	40	50	50	40	40				43.33333333	5
14 Day	Paclitaxel	Ipsilateral	80	70	80	90	80	80	80	80	80				80	5
21 Day	Vehicle	Ipsilateral	40	30	40	50	40	50	40	40	40				41.11111111	5
21 Day	Paclitaxel	Ipsilateral	70	80	70	80	70	70	70	80	70				73.33333333	5
