# Supplementary material for: Proneurotrophin-3 contributes to chemotherapy-induced neuropathic pain through TrkC-mediated CCL2 elevation in DRG neurons
Source: EMBO Rep. 2025 Nov 26;26(24):6141–58. doi: 10.1038/s44319-025-00534-1 (PMC12714783; doi:10.1038/s44319-025-00534-1)
Supplement: Supplementary file 4 — Source data Fig. 1 [file 44319_2025_534_MOESM4_ESM.zip › Figure 1/1C.csv]

0 Day
	Treated groups	Ct value							AVERAGE Ct			Treated groups					Average
		Tuba1a			Nt3 mRNA				Tubulin	NT3			NT3 ∆Ct	NT3 ∆∆Ct	NT3 2^∆∆Ct		Vehicle	Paclitaxel
Repeat 1	Vehicle	14.06	14.05	14.14	28.02	28.22	28.11		14.08333333	28.11666667		Vehicle 1	14.03333333	-0.011111111	1.007731369		1.009483536	0.938944594
Repeat 1	Paclitaxel	13.73	14.08	13.97	28.26	28.23	28.14		13.92666667	28.21		Vehicle 2	14.29333333	0.248888889	0.841544292
Repeat 2	Vehicle	14.03	14.48	14.79	28.51	28.95	28.72		14.43333333	28.72666667		Vehicle 3	13.80666667	-0.237777778	1.179174947
Repeat 2	Paclitaxel	14.64	14.67	14.72	28.42	28.38	28.56		14.67666667	28.45333333		Paclitaxel 1	14.28333333	0.238888889	0.847397696
Repeat 3	Vehicle	14.89	14.64	14.42	28.47	28.72	28.18		14.65	28.45666667		Paclitaxel 2	13.77666667	-0.267777778	1.203951919
Repeat 3	Paclitaxel	13.78	14.09	14.02	28.24	28.5	28.44		13.96333333	28.39333333		Paclitaxel 3	14.43	0.385555556	0.765484168
												Average ∆Ct	14.04444444
7 Day
	Treated groups	Ct value							AVERAGE Ct			Treated groups					Average
		Tuba1a			Nt3 mRNA				Tubulin	NT3			NT3 ∆Ct	NT3 ∆∆Ct	NT3 2^∆∆Ct		Vehicle	Paclitaxel
Repeat 1	Vehicle	14.19	14.17	14.14	28.18	28.09	28.22		14.16666667	28.16333333		Vehicle 1	13.99666667	-0.327777778	1.255078653		1.015115199	1.381185004
Repeat 1	Paclitaxel	14.09	14.2	14.3	28.11	28.22	28.26		14.19666667	28.19666667		Vehicle 2	14.38	0.055555556	0.962223837
Repeat 2	Vehicle	14.85	14.56	14.71	29.1	29.11	29.05		14.70666667	29.08666667		Vehicle 3	14.59666667	0.272222222	0.828043106
Repeat 2	Paclitaxel	14.97	14.87	14.98	28.92	28.86	28.67		14.94	28.81666667		Paclitaxel 1	14	-0.324444444	1.252182153
Repeat 3	Vehicle	14.58	14.64	14.7	29.17	29.35	29.19		14.64	29.23666667		Paclitaxel 2	13.87666667	-0.447777778	1.363937728
Repeat 3	Paclitaxel	14.73	14.83	14.83	27.55	28.91	29.07		14.79666667	28.51		Paclitaxel 3	13.71333333	-0.611111111	1.527435131
												Average ∆Ct	14.32444444
10 Day
	Treated groups	Ct value							AVERAGE Ct			Treated groups					Average
		Tuba1a			Nt3 mRNA				Tubulin	NT3			NT3 ∆Ct	NT3 ∆∆Ct	NT3 2^∆∆Ct		Vehicle	Paclitaxel
Repeat 1	Vehicle	14.2	14.18	14.13	28.08	28.09	28.17		14.17	28.11333333		Vehicle 1	13.94333333	-0.616666667	1.533328345		1.070144249	1.849899522
Repeat 1	Paclitaxel	14.14	14.19	14.25	28.01	27.75	28.09		14.19333333	27.95		Vehicle 2	15.26666667	0.706666667	0.612734221
Repeat 2	Vehicle	14.65	14.46	14.51	29.71	29.66	30.05		14.54	29.80666667		Vehicle 3	14.47	-0.09	1.064370182
Repeat 2	Paclitaxel	14.77	14.57	14.68	28.12	28.06	28.11		14.67333333	28.09666667		Paclitaxel 1	13.75666667	-0.803333333	1.745128575
Repeat 3	Vehicle	14.78	14.61	14.66	29.09	29.16	29.21		14.68333333	29.15333333		Paclitaxel 2	13.42333333	-1.136666667	2.198724227
Repeat 3	Paclitaxel	14.53	14.73	14.83	27.78	28.85	29.09		14.69666667	28.57333333		Paclitaxel 3	13.87666667	-0.683333333	1.605845764
												Average ∆Ct	14.56
14 Day
	Treated groups	Ct value							AVERAGE Ct			Treated groups					Average
		Tuba1a			Nt3 mRNA				Tubulin	NT3			NT3 ∆Ct	NT3 ∆∆Ct	NT3 2^∆∆Ct		Vehicle	Paclitaxel
Repeat 1	Vehicle	14.26	14.05	14.05	28.32	28.28	28.34		14.12	28.31333333		Vehicle 1	14.19333333	-0.192222222	1.142522219		1.005051607	2.218141417
Repeat 1	Paclitaxel	14.17	14.15	14.18	27.73	27.95	27.86		14.16666667	27.84666667		Vehicle 2	14.54	0.154444444	0.898478294
Repeat 2	Vehicle	15.31	15.01	15.01	29.83	29.52	29.6		15.11	29.65		Vehicle 3	14.42333333	0.037777778	0.974154309
Repeat 2	Paclitaxel	15.19	15.36	15.26	28.56	28.39	28.4		15.27	28.45		Paclitaxel 1	13.68	-0.705555556	1.630772525
Repeat 3	Vehicle	14.98	14.75	14.53	29.28	29.13	29.12		14.75333333	29.17666667		Paclitaxel 2	13.18	-1.205555556	2.306260622
Repeat 3	Paclitaxel	14.72	15.01	14.98	27.75	27.96	27.83		14.90333333	27.84666667		Paclitaxel 3	12.94333333	-1.442222222	2.717391104
												Average ∆Ct	14.38555556
21 Day
	Treated groups	Ct value							AVERAGE Ct			Treated groups					Average
		Tuba1a			Nt3 mRNA				Tubulin	NT3			NT3 ∆Ct	NT3 ∆∆Ct	NT3 2^∆∆Ct		Vehicle	Paclitaxel
Repeat 1	Vehicle	14.11	14.11	14.05	29.08	28.78	29.19		14.09	29.01666667		Vehicle 1	14.92666667	-0.014444444	1.010062415		1.000036169	1.894864586
Repeat 1	Paclitaxel	14.01	13.97	14.02	27.93	27.64	27.86		14	27.81		Vehicle 2	14.94	-0.001111111	1.00077046
Repeat 2	Vehicle	14.24	14.26	14.22	29.16	29.17	29.21		14.24	29.18		Vehicle 3	14.95666667	0.015555556	0.989275631
Repeat 2	Paclitaxel	14.34	14.34	14.34	28.66	28.71	28.92		14.34	28.76333333		Paclitaxel 1	13.81	-1.131111111	2.190273622
Repeat 3	Vehicle	14.53	14.29	14.23	29.22	29.26	29.44		14.35	29.30666667		Paclitaxel 2	14.42333333	-0.517777778	1.431748188
Repeat 3	Paclitaxel	14.13	14.23	14.03	28.01	28.15	27.92		14.13	28.02666667		Paclitaxel 3	13.89666667	-1.044444444	2.062571947
												Average ∆Ct	14.94111111
