# Supplementary material for: Proneurotrophin-3 contributes to chemotherapy-induced neuropathic pain through TrkC-mediated CCL2 elevation in DRG neurons
Source: EMBO Rep. 2025 Nov 26;26(24):6141–58. doi: 10.1038/s44319-025-00534-1 (PMC12714783; doi:10.1038/s44319-025-00534-1)
Supplement: Supplementary file 4 — Source data Fig. 1 [file 44319_2025_534_MOESM4_ESM.zip › Figure 1/1D.xls]

## Sheet: 1D
Repeat 1	Treated groups	0 day	7 day	10 day	14 day	21 day			Normalized to Actin
		Band Densities							0 day	7 day	10 day	14 day	21 day		Days	Relative Level of proNT3 (after normalizing to average control value)
proNT3	Paclitaxel	907275	1261263	1369158	2098040	1270475		proNT3	0.571394	0.768739	0.856752	1.25678	0.84169		0	1.03139	0.989291	0.97932
Actin	Paclitaxel	1587828	1640691	1598079	1669376	1509433									7	1.38761	1.26738	1.33327
															10	1.54647	1.29706	1.44386
Repeat 2	Treated groups	0 day	7 day	10 day	14 day	21 day			Normalized to Actin						14	2.26854	2.14725	2.16386
		Band Densities							0 day	7 day	10 day	14 day	21 day		21	1.51929	1.3319	1.23561
proNT3	Paclitaxel	852060	1087052	1254460	1680630	1237146		proNT3	0.548071	0.702134	0.718579	1.18958	0.737876
Actin	Paclitaxel	1554653	1548211	1745751	1412788	1676631
Repeat 3	Treated groups	0 day	7 day	10 day	14 day	21 day			Normalized to Actin
		Band Densities							0 day	7 day	10 day	14 day	21 day
proNT3	Paclitaxel	912476	1320471	1315720	1980943	1214442		proNT3	0.542547	0.738636	0.799904	1.19878	0.684532
Actin	Paclitaxel	1681837	1787715	1644848	1652459	1774119
							Average value from three 0 day		0.554004
Repeat 1	Treated groups	0 day	7 day	10 day	14 day	21 day			Normalized to Actin
		Band Densities							0 day	7 day	10 day	14 day	21 day		Days	Relative Level of proNT3 (after normalizing to average control value)
proNT3	Vehicle	1265001	1048897	1126854	1283772	1176637		proNT3	1.38986	1.10894	1.11782	1.2341	1.04314		0	1.11543	0.91624	0.968333
Actin	Vehicle	910163	945856	1008079	1040249	1127977									7	0.889974	0.766626	0.92831
															10	0.897103	0.975396	0.9838
Repeat 2	Treated groups	0 day	7 day	10 day	14 day	21 day			Normalized to Actin						14	0.990421	0.852176	1.09377
		Band Densities							0 day	7 day	10 day	14 day	21 day		21	0.837166	0.903545	1.1436
proNT3	Vehicle	1107066	1172386	1178543	1228625	1257533		proT3	1.14167	0.955243	1.21538	1.06184	1.12585
Actin	Vehicle	969692	1227317	969692	1157070	1116963
Repeat 3	Treated groups	0 day	7 day	10 day	14 day	21 day			Normalized to Actin
		Band Densities							0 day	7 day	10 day	14 day	21 day
proNT3	Vehicle	1064319	1286504	1138543	1129894	1081748		proNT3	1.20658	1.15671	1.22585	1.36288	1.42497
Actin	Vehicle	882097	1112212	928778	829051	759139
							Average value from three 0 day		1.24604
