# Supplementary material for: Proneurotrophin-3 contributes to chemotherapy-induced neuropathic pain through TrkC-mediated CCL2 elevation in DRG neurons
Source: EMBO Rep. 2025 Nov 26;26(24):6141–58. doi: 10.1038/s44319-025-00534-1 (PMC12714783; doi:10.1038/s44319-025-00534-1)
Supplement: Supplementary file 4 — Source data Fig. 1 [file 44319_2025_534_MOESM4_ESM.zip › Figure 1/1E.xls]

## Sheet: 1E
Repeat 1	Treated groups	0 day	7 day	10 day	14 day	21 day			Normalized to Actin
		Band Densities							0 day	7 day	10 day	14 day	21 day		Days	Relative Level of proNT3 (after normalizing to average control value)
proNT3	Paclitaxel	961424	1012451	947621	993471	1000101		proNT3	0.674335	0.673212	0.634891	0.660218	0.643702		0	1.08125	1.00385	0.914901
Actin	Paclitaxel	1425736	1503912	1492573	1504762	1553671									7	1.07944	1.10395	0.966684
															10	1.018	1.09682	1.0988
Repeat 2	Treated groups	0 day	7 day	10 day	14 day	21 day			Normalized to Actin						14	1.05861	1.06667	1.0479
		Band Densities							0 day	7 day	10 day	14 day	21 day		21	1.03213	1.05431	0.94517
proNT3	Paclitaxel	920145	1102451	982145	1019471	871543		proNT3	0.626068	0.688495	0.684047	0.665247	0.657535
Actin	Paclitaxel	1469720	1601247	1435786	1532469	1325471
Repeat 3	Treated groups	0 day	7 day	10 day	14 day	21 day			Normalized to Actin
		Band Densities							0 day	7 day	10 day	14 day	21 day
proNT3	Paclitaxel	781562	756491	801425	846157	798254		proT3	0.570591	0.602887	0.685286	0.653537	0.589469
Actin	Paclitaxel	1369740	1254781	1169475	1294735	1354191
							Average value from three 0 day		0.623665
