# Supplementary material for: Proneurotrophin-3 contributes to chemotherapy-induced neuropathic pain through TrkC-mediated CCL2 elevation in DRG neurons
Source: EMBO Rep. 2025 Nov 26;26(24):6141–58. doi: 10.1038/s44319-025-00534-1 (PMC12714783; doi:10.1038/s44319-025-00534-1)
Supplement: Supplementary file 5 — Source data Fig. 2 [file 44319_2025_534_MOESM5_ESM.zip]

Archive with 11 entries (10 files):
- Figure 2/
- Figure 2/2A quantify.xls
- Figure 2/2A.tif
- Figure 2/2B.tif
- Figure 2/2C.csv
- Figure 2/2D.tif
- Figure 2/2E.tif
- Figure 2/2F.tif
- Figure 2/2G.tif
- Figure 2/2H.csv
- Figure 2/Thumbs.db
