# Supplementary material for: Proneurotrophin-3 contributes to chemotherapy-induced neuropathic pain through TrkC-mediated CCL2 elevation in DRG neurons
Source: EMBO Rep. 2025 Nov 26;26(24):6141–58. doi: 10.1038/s44319-025-00534-1 (PMC12714783; doi:10.1038/s44319-025-00534-1)
Supplement: Supplementary file 5 — Source data Fig. 2 [file 44319_2025_534_MOESM5_ESM.zip › Figure 2/2A quantify.xls]

## Sheet: 2A quantify
Vehicle group
	Sections	Number of cells		% of Nt3 mRNA positive cells	Average no. of Nt3 mRNA positive cells in each repeat
		β-tubulin	NT3
Repeat-1	Section-1	130	3	2.30769
	Section-2	75	6	8	5.21525
	Section-3	102	8	7.84314
	Section-4	132	4	3.0303
	Section-5	143	7	4.8951						% positive Nt3 mRNA cells
									Vehicle	5.14	1
Repeat-2	Section-1	197	7	3.5533					Paclitaxel	29.44	5.72763
	Section-2	121	6	4.95868
	Section-3	86	6	6.97674	5.20115
	Section-4	107	5	4.6729
	Section-5	154	9	5.84416
Repeat-3	Section-1	79	7	8.86076
	Section-2	72	7	9.72222
	Section-3	124	5	4.03226	6.53441
	Section-4	82	6	7.31707
	Section-5	146	4	2.73973
Total		1750	90	5.14286	5.14286
Paclitaxel group
	Sections	Number of cells		% of Nt3 mRNA positive cells	Average no. of Nt3 mRNA positive cells in each repeat
		β-tubulin	NT3
Repeat-1	Section-1	96	21	21.875
	Section-2	161	48	29.8137	27.9421
	Section-3	253	78	30.83
	Section-4	78	24	30.7692
	Section-5	246	65	26.4228
Repeat-2	Section-1	81	30	37.037
	Section-2	138	52	37.6812
	Section-3	163	63	38.6503	36.6567
	Section-4	69	30	43.4783
	Section-5	87	23	26.4368
Repeat-3	Section-1	142	30	21.1268
	Section-2	110	20	18.1818
	Section-3	119	19	15.9664	24.9405
	Section-4	172	61	35.4651
	Section-5	106	36	33.9623
Total		2021	600	29.6883	29.6883
