# Supplementary material for: Proneurotrophin-3 contributes to chemotherapy-induced neuropathic pain through TrkC-mediated CCL2 elevation in DRG neurons
Source: EMBO Rep. 2025 Nov 26;26(24):6141–58. doi: 10.1038/s44319-025-00534-1 (PMC12714783; doi:10.1038/s44319-025-00534-1)
Supplement: Supplementary file 5 — Source data Fig. 2 [file 44319_2025_534_MOESM5_ESM.zip › Figure 2/2C.csv]

Paclitaxel	Area	Mean	StdDev	Mode	Min	Max	X	Y	XM	YM	Perim.	BX	BY	Width	Height	Major	Minor	Angle	Circ.	Feret	IntDen	Median	Skew	Kurt	%Area	RawIntDen	Slice	FeretX	FeretY	FeretAngle	MinFeret	AR	Round	Solidity
1	1503.5	13.65	8.915	9	6	76	344.168	163.962	346.899	162.86	153.82	316	144.5	52	41.5	53.759	35.609	152.638	0.799	55.895	20522.5	9	1.86	3.719	0	82090	1	632	307	158.484	37.435	1.51	0.662	0.946
2	150	19.155	11.951	9	6	85	378.302	165.358	378.658	165.174	52.517	372.5	156	11.5	17.5	16.52	11.561	84.397	0.683	17.755	2873.25	17	1.104	1.637	0	11493	1	751	347	80.272	11.5	1.429	0.7	0.922
3	215.25	14.82	9.901	9	6	66	373.622	149.252	374.251	149.462	60.029	362.5	142.5	22	13.5	22.007	12.453	165.757	0.751	23.243	3190	9	1.621	2.652	0	12760	1	725	289	161.175	13.5	1.767	0.566	0.918
4	273	23.309	13.372	6	6	80	392.924	159.806	392.014	160.036	64.28	384	147.5	16.5	22.5	21.033	16.526	93.47	0.83	22.853	6363.25	22	0.657	0.166	0	25453	1	783	340	79.919	16.5	1.273	0.786	0.942
5	270.5	17.394	10.821	9	6	85	379.84	172.958	381.039	172.835	61.413	369.5	164.5	21	16	21.163	16.274	170.395	0.901	21.983	4705	15	1.209	2.078	0	18820	1	739	339	162.801	16	1.3	0.769	0.956
6	254	15.468	9.532	6	6	63	409.064	171.753	409.403	171.292	60.485	400	163.5	18	17	18.789	17.212	20.699	0.872	20.408	3928.75	12	1.091	0.891	0	15715	1	800	352	30.964	17	1.092	0.916	0.954
7	299.25	13.376	8.095	9	6	65	406.59	152.077	406.112	152.466	69.235	394.5	144	25	16	25.023	15.227	158.469	0.784	26.926	4002.75	9	1.626	3.052	0	16011	1	789	293	158.199	16	1.643	0.609	0.945
8	422	13.472	8.037	9	6	54	422.167	142.412	423.011	142.353	78.159	408.5	133.5	29	18	29.517	18.203	169.446	0.868	30.676	5685	9	1.599	2.963	0	22740	1	817	273	160.974	18	1.622	0.617	0.973
9	912.25	19.675	11.811	6	6	87	449.488	128.363	449.281	129.373	117.081	431.5	110	35	36	35.219	32.98	135.057	0.836	36.401	17948.75	18	0.862	0.652	0	71795	1	864	249	159.075	33.234	1.068	0.936	0.963
10	341.25	20.728	12.581	6	6	85	482.818	131.05	483.013	131.142	71.716	470.5	121.5	25	20	27.423	15.844	149.936	0.834	27.951	7073.5	19	0.89	0.939	0	28294	1	941	248	153.435	16.323	1.731	0.578	0.948
11	342	16.991	10.622	9	6	71	470.846	140.652	471.593	140.158	68.515	459.5	132	23	17.5	23.691	18.381	1.51	0.916	24.352	5811	14	1.071	1.074	0	23244	1	919	272	160.821	17.5	1.289	0.776	0.97
12	558.25	32.481	20.098	6	6	91	511.718	130.259	512.249	130.265	90.712	496.5	118.5	31	25	31.361	22.665	158.111	0.853	33.425	18132.25	30	0.688	0.01	0	72529	1	993	240	158.039	23.754	1.384	0.723	0.958
13	1072.5	17.92	12.332	9	6	85	472.171	171.922	472.934	172.107	127.156	450.5	154	43	34.5	46.379	29.443	29.489	0.834	47.595	19219.25	13	1.272	1.426	0	76877	1	904	371	31.686	30.79	1.575	0.635	0.966
14	871	22.463	14.131	9	6	91	523.475	157.453	523.744	158.454	114.533	505.5	142	34	32	37.106	29.887	141.105	0.834	39.3	19565	21	0.864	0.579	0	78260	1	1012	296	143.276	30.786	1.242	0.805	0.971
15	537	25.546	16.706	6	6	91	506.996	178.462	506.741	179.201	88.653	494	165.5	26	26.5	29.394	23.261	130.199	0.859	30.516	13718.25	23	0.855	0.4	0	54873	1	989	340	145.008	24.042	1.264	0.791	0.96
16	1024.75	14.535	10.523	9	6	91	532.883	197.985	533.568	198.478	117.252	517.5	178.5	30.5	38	40.366	32.323	95.877	0.937	40.577	14894.75	9	1.893	4.318	0	59579	1	1048	432	67.543	30.5	1.249	0.801	0.988
17	556	19.503	13.037	9	6	91	549.543	165.886	549.754	165.566	89.258	536	152	28	26.5	30.865	22.936	137.359	0.877	31.816	10843.5	17	1.282	2.209	0	43374	1	1072	315	149.808	23.8	1.346	0.743	0.957
18	1598.75	11.179	6.972	9	6	69	602.509	224.249	604.002	225.265	154.682	580	197.5	46	49	51.928	39.2	126.232	0.84	52.738	17872.5	9	3.088	11.383	0	71490	1	1184	401	121.43	40.076	1.325	0.755	0.975
19	885.5	15.19	11.339	9	6	91	600.399	262.178	600.796	263.304	117.92	582	245.5	35.5	35	38.754	29.092	133.602	0.8	38.91	13450.75	9	1.972	4.877	0	53803	1	1165	505	154.093	29.676	1.332	0.751	0.966
20	1179.5	12.789	9.204	9	6	80	559.11	276.141	559.487	276.011	137.598	541.5	254.5	38	41	41.824	35.907	59.894	0.783	45.618	15084.25	9	2.514	7.579	0	60337	1	1087	591	63.997	37.35	1.165	0.859	0.96
21	490	13.076	8.956	9	6	66	589.851	285.34	589.694	285.957	85.556	576.5	274	29	22	28.092	22.209	167.493	0.841	29.517	6407.25	9	1.812	3.226	0	25629	1	1153	561	169.261	22	1.265	0.791	0.967
22	733.75	17.985	12.423	9	6	73	592.538	316.997	591.648	318.556	100.653	578	299.5	28.5	32.5	33.126	28.202	89.165	0.91	35.355	13196.75	12	1.18	0.903	0	52787	1	1165	663	61.26	28.5	1.175	0.851	0.97
23	1516.5	14.837	11.035	9	6	89	536.265	368.477	538.695	367.973	158.387	511.5	344.5	49	45	52.07	37.082	141.392	0.76	54.037	22501	9	1.894	3.59	0	90004	1	1037	703	141.009	38.237	1.404	0.712	0.974
24	680.5	16.443	11.448	9	6	69	443.168	212.843	443.232	213.464	118.412	428.5	198	29	29.5	31.861	27.194	124.287	0.61	33.287	11189.5	10	1.216	0.971	0	44758	1	859	407	147.265	27.767	1.172	0.854	0.96
25	586.25	21.486	15.032	9	6	82	459.322	240.197	457.628	239.327	100.138	444	227.5	30.5	25	32.346	23.077	152.043	0.735	33.989	12596.25	17	1.006	0.464	0	50385	1	888	465	153.812	23.947	1.402	0.713	0.957
26	619.5	19.937	12.015	6	6	82	417.768	219.628	417.244	219.633	94.548	404	205.5	28	28	30.125	26.183	131.186	0.871	31.145	12351	18	0.96	1.062	0	49404	1	813	417	132.397	26.752	1.151	0.869	0.972
27	261.75	15.566	9.917	9	6	59	422.943	195.758	423.437	197.063	66.773	412.5	187.5	20	18	21.075	15.814	152.378	0.738	23.585	4074.5	11	1.236	1.235	0	16298	1	825	383	147.995	16.893	1.333	0.75	0.942
28	534.75	14.86	10.084	9	6	68	405.601	247.222	404.272	248.199	88.877	392.5	234.5	28	25	29.356	23.193	149.859	0.851	30.516	7946.25	9	1.54	2.301	0	31785	1	789	473	145.008	23.907	1.266	0.79	0.971
29	249.75	27.012	18.633	6	6	91	417.499	293.068	417.298	294.716	66.219	410.5	282.5	15	21	21.043	15.111	82.684	0.716	22.847	6746.25	24	0.728	-0.137	0	26985	1	825	607	66.801	15	1.393	0.718	0.948
30	208.5	21.698	15.558	9	6	89	431.996	298.919	431.03	298.889	59.542	424.5	289.5	15.5	18	20.047	13.242	124.512	0.739	20.809	4524	18	1.071	0.831	0	18096	1	852	581	125.218	13.8	1.514	0.661	0.934
31	208.5	30.826	15.335	9	6	86	421.496	309.919	421.173	309.261	59.542	414	300.5	15.5	18	20.047	13.242	124.512	0.739	20.809	6427.25	30	0.56	0.053	0	25709	1	831	603	125.218	13.8	1.514	0.661	0.934
32	588.5	26.107	17.183	9	6	91	382.124	268.196	384.673	269.014	99.859	368	256	30	25.5	27.905	26.852	30.765	0.742	32.442	15363.75	24	0.751	0.033	0	61455	1	737	547	24.59	25.5	1.039	0.962	0.926
33	657.25	24.299	14.733	9	6	78	391.098	296.648	391.656	295.299	109.516	371.5	284	36	26	37.352	22.404	157.953	0.689	40.028	15970.75	23	0.72	0.022	0	63883	1	743	572	154.075	25.707	1.667	0.6	0.915
34	1324	16.919	11.519	9	6	91	353.873	304.902	354.312	303.723	144.68	330.5	288	45.5	33.5	48.344	34.87	176.274	0.795	48.399	22401.25	12	1.32	1.722	0	89605	1	661	596	160.067	33.5	1.386	0.721	0.979
35	327.25	12.803	8.671	9	6	57	353.231	277.432	353.434	277.543	70.556	341.5	268	22.5	18	23.399	17.807	17.522	0.826	24.749	4189.75	9	1.786	3.256	0	16759	1	689	571	45	17.753	1.314	0.761	0.966
36	668.25	20.694	12.336	6	6	80	319.744	254.795	318.841	254.481	122.457	302.5	243.5	37.5	25	36.242	23.477	15.424	0.56	37.977	13828.5	19	0.826	0.527	0	55314	1	605	511	9.09	24.35	1.544	0.648	0.946
37	941	22.41	12.538	9	6	80	274.578	283.251	275.466	282.815	117.479	257.5	267.5	35	32	38.541	31.087	27.427	0.857	41.067	21087.75	21	0.648	0.061	0	84351	1	520	595	42.039	31.126	1.24	0.807	0.979
38	1362.5	21.429	13.978	9	6	91	280.306	308.884	281.769	308.277	135.47	260	291.5	42.5	36.5	45.002	38.549	7.497	0.933	46.1	29196.5	19	1.049	1.204	0	116786	1	523	644	36.621	36.5	1.167	0.857	0.988
39	1896.5	21.205	15.076	9	6	91	337.561	357.883	341.944	359.43	174.03	311.5	334.5	54	43.5	56.062	43.072	165.357	0.787	57.116	40215	16	1.142	0.891	0	160860	1	624	697	159.503	43.5	1.302	0.768	0.955
40	1375.5	26.16	15.986	9	6	91	344.616	390.522	346.673	390.125	144.041	323.5	369.5	44	41	50.469	34.701	139.892	0.833	52.445	35983.75	25	0.686	-0.069	0	143935	1	653	743	138.865	36.062	1.454	0.688	0.977
41	884.5	17.461	12.764	9	6	84	388.033	390.245	389.2	390.08	115.084	370	373.5	34	32.5	34.73	32.427	26.699	0.839	37.473	15444.25	11	1.369	1.448	0	61777	1	756	811	58.643	31.781	1.071	0.934	0.975
42	1491.5	26.412	17.82	9	6	91	309.071	413.178	310.029	411.33	156.606	285.5	394.5	52.5	37	50.743	37.424	14.271	0.764	55.491	39393.25	23	0.949	0.627	0	157573	1	575	859	24.487	37	1.356	0.738	0.96
43	1804.75	24.082	16.181	9	6	91	340.251	453.415	343.072	456.322	178.706	312.5	427.5	51	56	65.921	34.858	126.527	0.71	68.639	43461.75	21	0.761	-0.158	0	173847	1	641	857	128.79	37.64	1.891	0.529	0.937
44	583.75	30.6	18.665	9	6	91	435.508	505.356	436.153	505.655	104.984	421.5	485.5	26	34	28.246	26.313	116.004	0.666	34.297	17863	29	0.522	-0.439	0	71452	1	872	1039	82.461	26	1.073	0.932	0.89
45	1910.5	7.949	9.083	0	0	50	194.59	143.948	197.049	142.35	163.442	166.5	123.5	54	44.5	53.835	45.185	174.313	0.899	56.321	15187.5	5	0.901	-0.116	0	60750	1	333	295	16.504	44.5	1.191	0.839	0.983
46	1382	5.633	8.239	0	0	55	263.281	106.157	268.36	106.917	143.017	238.5	87.5	46	38	46.533	37.814	166.542	0.849	48.749	7785	1	1.704	2.965	0	31140	1	477	201	158.962	38	1.231	0.813	0.985
47	1710.75	5.149	8.476	0	0	47	172.1	225.219	181.534	225.402	157.688	145.5	205.5	58	38.5	57.858	37.647	11.386	0.865	59.034	8809.5	0	1.645	1.924	0	35238	1	291	473	10.739	38.219	1.537	0.651	0.978
48	891	4.027	6.383	0	0	37	87.826	302.1	90.034	305.497	114.937	70.5	286.5	35.5	31.5	35.901	31.599	18.051	0.848	36.841	3587.75	0	1.674	2.351	0	14351	1	141	616	18.189	31.5	1.136	0.88	0.973
49	388	4.868	7.386	0	0	37	161.304	270.596	162.208	267.133	75.883	149.5	259.5	24.5	21	24.142	20.463	157.133	0.847	26.387	1888.75	0	1.612	2.128	0	7555	1	301	531	152.949	21	1.18	0.848	0.955
50	846.25	10.426	10.284	0	0	60	254.387	221.606	256.575	220.807	115.911	239.5	204.5	34.5	34	36.638	29.409	123.718	0.792	40.131	8823	8	0.701	-0.378	0	35292	1	479	420	149.281	29.292	1.246	0.803	0.949
51	1570.25	19.539	14.025	0	0	85	301.55	197.013	298.365	200.523	152.565	276	179.5	50.5	36.5	54.59	36.624	10.614	0.848	56.036	30680.75	19	0.801	1.326	0	122723	1	556	428	34.824	35.434	1.491	0.671	0.973
52	376.5	7.6	8.183	0	0	40	337.142	188.879	337.709	187.324	74.297	325.5	179.5	24	20	24.538	19.536	158.281	0.857	26.077	2861.5	5	0.924	0.241	0	11446	1	651	364	147.529	20	1.256	0.796	0.95
53	273.5	6.077	8.526	0	0	42	335.6	172.342	335.145	175.668	65.028	326.5	164.5	20	17.5	19.762	17.621	14.817	0.813	21.36	1662	1	1.449	1.432	0	6648	1	653	355	20.556	17.5	1.122	0.892	0.952
54	347.75	7.255	10.458	0	0	46	405.265	185.826	409.004	185.938	80.542	393.5	176.5	24.5	19.5	23.644	18.727	162.94	0.674	25.08	2523	0	1.329	0.677	0	10092	1	787	363	156.501	19.5	1.263	0.792	0.933
55	245	9.578	11.09	0	0	51	424.881	181.536	422.012	183.459	66.64	414.5	174.5	22	13.5	22.283	13.999	6.528	0.693	22.361	2346.5	5	1.086	0.449	0	9386	1	829	357	169.695	13.5	1.592	0.628	0.952
56	1294.5	14.029	14.188	0	0	71	426.275	208.271	428.439	210.11	143.562	400.5	193.5	52	29	53.847	30.609	176.829	0.789	52.953	18161	12	0.682	-0.464	0	72644	1	801	404	169.114	29	1.759	0.568	0.983
57	473.5	13.147	12.421	0	0	57	339.223	225.722	337.997	228.086	94.492	327.5	214	25	25.5	26.107	23.093	53.27	0.666	27.212	6225.25	12	0.603	-0.587	0	24901	1	672	479	69.567	23.451	1.131	0.885	0.952
58	515.25	15.011	12.185	0	0	57	292.298	249.214	293.264	250.593	88.751	277.5	238.5	31	21.5	31.431	20.872	13.246	0.822	32.962	7734.5	13	0.552	-0.372	0	30938	1	556	512	22.286	21.5	1.506	0.664	0.971
59	509.5	16.361	12.251	0	0	65	279.91	277.09	280.711	275.746	83.418	266.5	264.5	25.5	25	27.211	23.84	37.23	0.92	29.411	8335.75	16	0.503	-0.211	0	33343	1	545	577	54.689	24.318	1.141	0.876	0.966
60	653.25	15.493	10.712	0	0	71	239.956	294.318	238.281	293.056	102.946	223.5	282	35	24.5	35.16	23.656	21.106	0.775	37.577	10120.75	16	0.255	-0.364	0	40483	1	448	608	25.201	24.5	1.486	0.673	0.968
61	488	7.391	8.971	0	0	47	272.303	300.437	268.804	301.928	87.366	256.5	291.5	32	18	32.731	18.984	1.995	0.803	32.653	3607	3	1.119	0.454	0	14428	1	513	608	11.482	18	1.724	0.58	0.974
62	1452	13.332	10.959	0	0	73	226.424	327.374	224.99	325.205	146.058	200.5	308.5	50	37	51.004	36.247	12.743	0.855	52.924	19358.25	12	0.603	-0.059	0	77433	1	401	672	22.203	37	1.407	0.711	0.979
63	1320.25	17.342	14.703	0	0	65	269.374	339.42	273.81	339.759	157.557	244.5	322.5	46	35.5	46.85	35.88	167.951	0.668	47.605	22895.75	17	0.401	-0.801	0	91583	1	489	672	162.897	35.5	1.306	0.766	0.951
64	529	16.006	12.463	0	0	85	313.1	325.184	313.29	323.711	97.239	300	310	26	28	28.2	23.885	132.662	0.703	30.232	8467	16	0.526	0.088	0	33868	1	601	633	145.784	24.373	1.181	0.847	0.93
65	276.5	17.011	13.692	0	0	57	328.654	312.316	327.055	311.69	67.64	318.5	304	22	16.5	21.151	16.645	6.291	0.759	22.677	4703.5	17	0.279	-0.929	0	18814	1	637	632	14.036	16.5	1.271	0.787	0.957
66	406.5	9.307	9.923	0	0	50	333.677	335.524	331.809	334.34	83.363	322.5	322.5	21.5	25.5	24.122	21.456	82.125	0.735	27.731	3783.25	7	0.891	-0.031	0	15133	1	660	695	64.359	21.5	1.124	0.889	0.932
67	292	8.742	9.699	0	0	50	400.333	270.975	401.019	271.888	65.427	390.5	260.5	21.5	19.5	19.474	19.092	157.73	0.857	22.322	2552.75	5	1.049	0.457	0	10211	1	781	537	164.407	19.077	1.02	0.98	0.943
68	1000.75	6.729	9.01	0	0	63	428.327	256.511	426.426	255.595	140.409	408.5	239.5	41	33	42.347	30.089	156.962	0.638	43.658	6734	3	1.554	2.572	0	26936	1	817	501	159.905	32.001	1.407	0.711	0.954
69	1511.5	12.911	11.982	0	0	63	417.061	297.06	419.968	294.76	147.478	392	276	48.5	40	49.348	38.998	162.376	0.873	52.393	19514.75	12	0.486	-0.768	0	78059	1	784	579	156.371	40	1.265	0.79	0.977
70	1321.25	10.557	11.623	0	0	70	457	280.695	457.306	284.227	143.744	434	262.5	47.5	35.5	48.395	34.761	160.089	0.804	51.684	13948.5	7	1.025	0.496	0	55794	1	869	537	155.418	35.5	1.392	0.718	0.975
71	317.75	8.918	9.95	0	0	50	512.839	271.59	512.652	272.304	80.492	501.5	258	21	23.5	21.692	18.651	36.392	0.616	24.382	2833.75	5	0.961	0.175	0	11335	1	1020	563	74.539	19.141	1.163	0.86	0.902
72	757.25	8.364	9.761	0	0	49	568.84	275.694	566.259	276.76	109.363	551.5	262	34	28	35.283	27.326	11.537	0.796	36.939	6334	5	1.043	0.338	0	25336	1	1107	572	39.508	28	1.291	0.774	0.96
73	1577.25	22.027	15.162	0	0	85	348.626	367.917	347.642	367.486	158.646	326	346	42.5	43.5	47.458	42.315	47.598	0.788	52.242	34742	21	0.122	-0.843	0	138968	1	655	763	39.174	42.5	1.122	0.892	0.981
74	872.75	13.336	11.383	0	0	71	295.623	381.676	296.319	382.033	110.939	278	367.5	38.5	29	38.813	28.63	17.789	0.891	40.028	11639.25	12	0.595	-0.292	0	46557	1	556	779	20.472	29	1.356	0.738	0.968
75	1257.75	12.274	9.446	0	0	47	269.97	411.399	269.532	410.62	141.134	248.5	394	44	34.5	46.085	34.749	16.241	0.793	48.166	15437.25	12	0.372	-0.632	0	61749	1	504	857	41.634	34.5	1.326	0.754	0.974
76	1000.75	6.729	9.01	0	0	63	428.327	256.511	426.426	255.595	140.409	408.5	239.5	41	33	42.347	30.089	156.962	0.638	43.658	6734	3	1.554	2.572	0	26936	1	817	501	159.905	32.001	1.407	0.711	0.954
77	1555.5	14.306	10.095	0	0	83	323.352	438.667	321.363	438.677	159.015	298.5	416.5	47	43	47.009	42.131	173.666	0.773	48.634	22253.5	13	0.254	-0.393	0	89014	1	597	868	165.107	43	1.116	0.896	0.975
78	550	7.618	8.215	0	0	46	467.546	418.449	466.832	418.65	86.758	454	406	28.5	24	29.221	23.965	13.294	0.918	30.187	4189.75	5	0.835	-0.038	0	16759	1	909	855	26.565	24	1.219	0.82	0.976
79	1077	17.229	11.814	0	0	63	502.668	438.535	502.235	438.935	128.174	483.5	421.5	37	35	40.121	34.179	145.863	0.824	43.134	18556	19	0.004	-0.898	0	74224	1	969	855	145.389	35	1.174	0.852	0.983
80	852.75	13.028	11.519	0	0	57	428.735	465.861	432.04	465.436	118.099	409.5	452.5	42	27	42.657	25.453	17.285	0.768	44.011	11109.5	12	0.502	-0.664	0	44438	1	821	957	21.318	25.201	1.676	0.597	0.972
81	1439.75	7.393	9.385	0	0	47	400.89	483.694	401.286	487.103	142.016	378.5	462.5	47	41	47.211	38.828	25.036	0.897	48.541	10644	3	1.257	0.885	0	42576	1	767	1004	41.241	37.947	1.216	0.822	0.966
82	1509.25	7.514	9.143	0	0	60	444.622	493.207	441.548	494.848	149.992	421.5	473.5	47	38.5	48.562	39.571	3.879	0.843	48.523	11340.5	3	1.181	1.036	0	45362	1	848	1011	26.301	38.5	1.227	0.815	0.983
83	1300.25	8.06	9.05	0	0	62	658.752	406.442	660.967	410.026	150.272	638	387.5	46.5	40.5	47.319	34.987	169.829	0.724	48.749	10479.75	5	0.93	0.19	0	41919	1	1277	789	158.962	34.587	1.352	0.739	0.945
84	416.25	5.341	8.539	0	0	53	576.668	88.086	576.978	90.055	82.23	564.5	76.5	23.5	23	27.425	19.325	133.777	0.774	29.3	2223.25	0	1.856	3.3	0	8893	1	1129	161	143.326	20.225	1.419	0.705	0.963
85	801.5	8.736	9.766	0	0	53	608.152	111.302	605.796	112.694	114.525	592	96.5	30.5	31	35.469	28.772	129.335	0.768	38.108	7002	6	1.023	0.359	0	28008	1	1185	200	141.927	30.218	1.233	0.811	0.979
86	986.5	9.906	11.328	0	0	69	618.56	143.192	618.138	144.204	122.857	600	124.5	36.5	35.5	37.291	33.682	142.373	0.821	38.617	9772.5	6	1.05	0.499	0	39090	1	1216	257	131.326	34.699	1.107	0.903	0.966
87	433	6.673	9.451	0	0	53	594.727	162.44	594.131	163.574	81.454	581.5	152.5	26	21.5	26.627	20.705	158.255	0.82	27.609	2889.5	0	1.514	1.9	0	11558	1	1163	311	144.583	21.384	1.286	0.778	0.958
88	601.75	3.61	6.023	0	0	38	491.831	96.19	492.569	93.947	96.297	477.5	82.5	28	27	29.733	25.769	43.547	0.815	32.101	2172.25	0	1.94	3.821	0	8689	1	964	216	52.595	26.517	1.154	0.867	0.966
89	381.25	4.254	6.682	0	0	49	519.229	104.143	521.074	107.713	79.717	508.5	92	22	22.5	25.679	18.903	132.987	0.754	26.87	1622	0	1.825	3.614	0	6488	1	1021	189	135	19.939	1.358	0.736	0.951
90	930.75	3.718	6.399	0	0	38	526.026	126.784	528.19	121.743	118.421	508	111.5	36	30	37.704	31.431	173.7	0.834	39.147	3460.25	0	1.904	3.232	0	13841	1	1016	239	155.072	30	1.2	0.834	0.976
91	1107.5	4.368	7.143	0	0	52	485.036	137.253	482.733	135.374	132.032	467.5	116	39	39.5	47.029	29.984	131.814	0.798	48.836	4837.75	0	1.929	3.811	0	19351	1	940	237	137.49	31.075	1.568	0.638	0.98
92	1313	4.869	6.918	0	0	38	434.618	128.034	431.337	125.849	139.798	416.5	105.5	37.5	46	46.651	35.836	113.645	0.844	47.011	6393	0	1.448	1.453	0	25572	1	841	217	128.089	37.5	1.302	0.768	0.969
93	666.75	5.213	9.167	0	0	64	430.515	164.37	433.418	163.381	98.594	412.5	152	35	26	35.269	24.07	163.805	0.862	35.735	3476	0	2.042	4.229	0	13904	1	825	319	162.072	24.15	1.465	0.682	0.966
94	1667	7.154	9.26	0	0	71	438.549	206.166	440.271	211.231	163.332	420.5	179.5	38	52	55.265	38.406	97.151	0.785	55.011	11925.75	3	1.526	2.622	0	47703	1	852	360	115.866	37.963	1.439	0.695	0.952
95	499.25	6.585	8.948	0	0	62	530.187	188.567	529.876	188.847	89.598	516	178	26.5	22	28.489	22.313	166.86	0.782	30.794	3287.5	2	1.591	2.711	0	13150	1	1032	363	147.6	22	1.277	0.783	0.962
96	589.75	9.488	14.051	0	0	85	473.421	228.24	470.527	229.012	100.507	458.5	215.5	30	24.5	31.17	24.09	17.249	0.734	34.3	5595.75	4	2.679	10.194	0	22383	1	917	471	30.677	24.463	1.294	0.773	0.948
97	525.75	12.406	13.545	0	0	80	485.383	250.118	483.26	249.885	91.11	471.5	237.5	28	25	31.68	21.13	139.992	0.796	33.838	6522.5	8	0.929	0.285	0	26090	1	943	481	145.84	22.602	1.499	0.667	0.96
98	652	7.299	11.492	0	0	69	488.234	290.008	490.48	290.755	97.406	473.5	276	30	28	33.866	24.513	137.337	0.864	35.246	4759.25	0	1.727	2.637	0	19037	1	947	560	148.339	24.988	1.382	0.724	0.974
99	1322.5	9.495	10.538	0	0	54	470.881	335.427	469.845	330.711	147.132	447.5	314.5	44.5	41.5	49.624	33.932	141.176	0.768	49.442	12556.75	6	0.891	-0.072	0	50227	1	896	653	151.621	34.995	1.462	0.684	0.966
100	841.75	9.698	11.518	0	0	68	480.957	371.212	480.48	368.158	111.699	463.5	356.5	35	29.5	36.193	29.612	156.12	0.848	38.243	8163.25	6	1.259	1.253	0	32653	1	927	723	154.44	29.5	1.222	0.818	0.973
101	1008.5	6.061	8.195	0	0	64	527.421	357.745	527.761	353.099	127.172	511.5	337.5	33	39	43.188	29.732	119.398	0.784	43.729	6112.75	1	1.502	2.212	0	24451	1	1029	679	128.967	30.612	1.453	0.688	0.977
102	744	10.913	13.056	0	0	69	584.851	321.757	586.926	323.488	107.067	570	304.5	32.5	31.5	37.06	25.561	133.395	0.816	39.246	8119.25	5	1.017	0.274	0	32477	1	1149	612	135.516	26.984	1.45	0.69	0.967
103	1103.75	4.086	8.041	0	0	61	636.816	304.442	640.959	308.395	121.785	616	288	42.5	32.5	43.218	32.518	173.213	0.935	44.944	4509.5	0	2.275	5.32	0	18038	1	1233	591	159.146	32.5	1.329	0.752	0.98
104	483.25	6.707	8.788	0	0	54	630.009	375.837	631.126	374.749	82.527	614.5	366	30	19.5	30.416	20.229	171.823	0.892	31.623	3241.25	2	1.387	1.598	0	12965	1	1229	744	161.565	19.5	1.504	0.665	0.972
105	525	4.311	7.184	0	0	47	616.5	388.791	615.84	388.256	87.854	600.5	378	31.5	22	32.896	20.32	156.618	0.855	35.107	2263.25	0	1.998	4.197	0	9053	1	1201	764	153.8	21.594	1.619	0.618	0.962
106	635.75	5.168	7.905	0	0	58	565.777	418.685	566.182	416.223	94.3	548.5	406.5	32	26	32.176	25.158	164.192	0.898	33.708	3285.5	0	1.74	3.225	0	13142	1	1097	825	159.146	26	1.279	0.782	0.968
107	494.75	7.063	9.584	0	0	68	527.332	407.244	531.371	408.689	92.486	513.5	394.5	28	25	31.948	19.718	144.701	0.727	32.268	3494.25	2	1.506	2.229	0	13977	1	1031	793	139.399	20.032	1.62	0.617	0.944
108	630.75	2.783	6.283	0	0	55	525.192	438.995	519.732	436.11	100.897	508	424	32	30.5	37.392	21.478	136.422	0.779	38.668	1755.5	0	3.053	11.813	0	7022	1	1017	857	139.72	21.897	1.741	0.574	0.952
109	638.25	5.805	8.367	0	0	44	504.198	443.992	502.347	438.161	104.929	491.5	424	26	37.5	40.674	19.979	118.746	0.728	41.931	3705	0	1.562	1.987	0	14820	1	985	849	120.847	21.633	2.036	0.491	0.957
110	581.5	6.092	7.883	0	0	54	55.037	372.527	56.497	371.997	90.377	40.5	358.5	29.5	26	30.649	24.157	153.343	0.895	31.325	3542.75	3	1.476	2.228	0	14171	1	83	733	155.48	25.456	1.269	0.788	0.966
111	557.25	13.552	10.821	0	0	59	59.598	419.681	61.937	418.136	110.044	44	400.5	32	31	31.89	22.248	22.442	0.578	36.173	7551.75	12	0.663	-0.088	0	30207	1	93	856	49.485	24.421	1.433	0.698	0.822
112	650.25	14.3	12.918	0	0	82	81.036	399.528	82.128	399.127	101.825	69.5	382	23	34.5	35.079	23.602	97.527	0.788	35.92	9298.5	12	0.792	0.244	0	37194	1	155	764	106.164	23	1.486	0.673	0.98
113	668.75	8.061	10.286	0	0	65	112.246	392.714	110.372	392.466	96.531	99.5	374	25	35.5	34.246	24.864	88.561	0.902	36.003	5390.5	4	1.383	1.589	0	21562	1	217	819	80.407	25	1.377	0.726	0.973
114	939	13.518	11.877	0	0	65	120.14	444.532	117.574	443.545	136.972	101.5	428.5	38	32	40.405	29.589	151.384	0.629	41.608	12693	12	0.619	-0.331	0	50772	1	205	864	147.265	31.154	1.366	0.732	0.97
115	891.25	13.386	12.104	0	0	68	169.988	474.519	171.205	473.702	117.823	152.5	457.5	34	35	35.98	31.539	45.842	0.807	41.189	11930.25	12	0.683	-0.217	0	47721	1	320	984	56.889	31.623	1.141	0.877	0.963
116	1055	11.972	13.113	0	0	85	219.439	373.978	220.767	374.068	122.943	200	356.5	37.5	36	40.038	33.55	27.18	0.877	42.5	12630.25	8	1.055	0.65	0	50521	1	403	771	36.87	35.125	1.193	0.838	0.965
117	266	8.455	10.209	0	0	56	190.739	385.381	189.046	385.235	63.689	180.5	375.5	20	20.5	22.97	14.745	133.226	0.824	23.601	2249	5	1.295	1.339	0	8996	1	361	759	143.616	14.849	1.558	0.642	0.953
118	410	10.775	11.973	0	0	60	177.846	385.847	180.123	387.438	82.596	165.5	374	24.5	27.5	28.442	18.354	133.333	0.755	31.567	4417.75	7	1.04	0.432	0	17671	1	333	748	119.407	19.457	1.55	0.645	0.926
119	599.5	10.667	12.156	0	0	60	256.596	347.03	258.421	348.557	96.473	240	334.5	30.5	25.5	30.958	24.656	154.402	0.809	33.324	6394.75	7	1.002	0.198	0	25579	1	480	684	152.281	25.5	1.256	0.796	0.967
120	1317.75	9.523	11.567	0	0	66	326.549	356.141	327.176	359.453	149.573	304.5	338	45.5	38	48.482	34.607	16.248	0.74	48.021	12549	5	1.248	1.091	0	50196	1	613	743	31.373	34.641	1.401	0.714	0.952
121	368.25	16.059	12.22	0	0	62	304.354	378.011	304.741	377.764	78.585	290.5	369.5	28	17	28.605	16.391	161.936	0.749	30.663	5913.75	15	0.655	0.062	0	23655	1	581	743	155.943	17	1.745	0.573	0.971
122	450.25	12.624	12.511	0	0	61	310.415	397.347	308.557	396.297	87.903	298	386.5	26	21.5	27.443	20.889	163.551	0.732	28.636	5683.75	11	0.772	-0.182	0	22735	1	596	781	155.225	21.5	1.314	0.761	0.967
123	661.5	8.229	11.981	0	0	85	284.513	410.95	287.038	411.525	101.632	266.5	400	39.5	22.5	37.091	22.708	179.136	0.805	39.953	5443.25	0	1.82	3.964	0	21773	1	533	811	171.363	22.5	1.633	0.612	0.956
124	268.5	8.31	9.121	0	0	66	96.606	461.691	98.09	461.959	67.264	85.5	453.5	22.5	18	23.133	14.779	145.102	0.746	24.052	2231.25	6	1.204	2.02	0	8925	1	171	912	159.305	15.1	1.565	0.639	0.947
125	574.5	10.194	10.015	0	0	65	275.243	235.322	274.298	234.484	113.647	264	218	24.5	33.5	35.363	20.685	108.394	0.559	34.821	5856.25	8	1.05	1.014	0	23425	1	541	436	105.832	21.403	1.71	0.585	0.935
126	694.25	9.77	11.46	0	0	71	375.016	190.656	376.049	190.094	108.359	360	177.5	32	26	32.993	26.792	168.348	0.743	35.795	6782.5	6	1.18	0.965	0	27130	1	720	361	151.645	26	1.231	0.812	0.969
127	291.75	8.016	10.113	0	0	55	582.643	243.682	585.469	243.203	64.654	572	235.5	20	18.5	21.264	17.47	154.192	0.877	23.436	2338.75	4	1.363	1.501	0	9355	1	1145	475	146.31	18.5	1.217	0.822	0.958
128	424.25	6.862	9.804	0	0	52	563.657	258.163	563.125	259.153	77.3	550.5	248	27	20.5	27.439	19.686	162.397	0.892	28.97	2911	0	1.593	2.308	0	11644	1	1101	504	158.749	20.221	1.394	0.717	0.96
129	161.75	13.518	10.566	0	0	57	603.688	262.07	603.812	263.152	55.546	596	254.5	15.5	14	14.811	13.905	174.562	0.659	16.771	2186.5	12	0.898	0.791	0	8746	1	1193	536	26.565	14	1.065	0.939	0.932
130	359.75	7.895	9.946	0	0	49	626.53	284.363	625.354	284.18	82.245	613.5	274.5	24.5	20	24.392	18.778	157.62	0.668	27.295	2840.25	4	1.294	1.144	0	11361	1	1227	557	151.557	19.307	1.299	0.77	0.953
131	1117	14.245	12.288	0	0	77	618.276	382.503	617.459	381.612	142.857	598	361.5	38.5	41	45.861	31.012	133.97	0.688	48.654	15912	13	0.685	0.058	0	63648	1	1197	737	140.421	32.527	1.479	0.676	0.96
132	439.75	13.14	12.128	0	0	57	590.227	369.013	590.363	370.713	88.217	576.5	358	27	24.5	29.847	18.759	141.91	0.71	32.268	5778.25	11	0.71	-0.231	0	23113	1	1155	717	139.399	19.799	1.591	0.629	0.936
133	1334.75	14.686	14.038	0	0	76	570.481	383.897	572.522	384.471	149.309	549.5	363.5	46.5	41	49.104	34.609	136.53	0.752	52.101	19602.25	12	0.827	0.208	0	78409	1	1099	737	153.189	34.86	1.419	0.705	0.956
134	1711	10.048	12.048	0	0	77	574.606	420.115	576.304	416.551	184.247	542.5	401.5	70	35	69.343	31.417	163.33	0.633	74.673	17191.5	5	1.105	0.575	0	68766	1	1085	820	159.624	33.675	2.207	0.453	0.972
135	393.5	10.609	11.372	0	0	58	632.782	403.28	633.457	405.41	76.012	622.5	390	19.5	26.5	26.877	18.641	104.767	0.856	27.065	4174.75	8	1.053	0.529	0	16699	1	1260	780	101.725	19.498	1.442	0.694	0.969
136	312.25	3.974	8.077	0	0	66	636.889	329.786	640.019	332.49	70.799	627.5	318.5	18	23.5	26.123	15.219	119.749	0.783	27.409	1241	0	2.593	8.072	0	4964	1	1257	640	128.333	16.176	1.716	0.583	0.969
137	443.25	15.34+C58:G141	12.097	0	0	62	305.045	375.344	305.544	375.559	87.413	292.5	363.5	27.5	24	29.242	19.299	145.381	0.729	33.812	6799.25	14	0.643	-0.017	0	27197	1	587	733	141.605	20.385	1.515	0.66	0.943
