# Supplementary material for: Proneurotrophin-3 contributes to chemotherapy-induced neuropathic pain through TrkC-mediated CCL2 elevation in DRG neurons
Source: EMBO Rep. 2025 Nov 26;26(24):6141–58. doi: 10.1038/s44319-025-00534-1 (PMC12714783; doi:10.1038/s44319-025-00534-1)
Supplement: Supplementary file 5 — Source data Fig. 2 [file 44319_2025_534_MOESM5_ESM.zip › Figure 2/2H.csv]

	IB4
Sections	Number of IB4 positive cells	Number of double labeled (IB4+NT3) positive cells	% of double labeled positive cells
1	54	15	27.77777778
2	27	13	48.14814815
3	47	14	29.78723404
4	33	18	54.54545455
5	64	13	20.3125
6	48	18	37.5
7	36	16	44.44444444
8	37	15	40.54054054
9	56	15	26.78571429
10	34	13	38.23529412
11	21	17	80.95238095
12	33	6	18.18181818
13	84	15	17.85714286
Total	574	188	32.75261324
	CGRP
Sections	Number of CGRP positive cells	Number of double labeled (CGRP+NT3) positive cells	% of double labeled positive cells
1	25	6	24
2	40	14	35
3	51	13	25.49019608
4	32	9	28.125
5	54	15	27.77777778
6	47	16	34.04255319
7	30	11	36.66666667
8	44	8	18.18181818
9	36	11	30.55555556
10	22	6	27.27272727
11	38	16	42.10526316
12	21	8	38.0952381
13	36	10	27.77777778
Total	476	143	30.04201681
	NF200
Sections	Number of NF200 positive cells	Number of double labeled (NF200+NT3) positive cells	% of double labeled positive cells
1	49	17	34.69387755
2	31	16	51.61290323
3	29	9	31.03448276
4	30	5	16.66666667
5	39	16	41.02564103
6	26	12	46.15384615
7	38	5	13.15789474
8	22	6	27.27272727
9	15	4	26.66666667
10	30	5	16.66666667
11	40	13	32.5
12	24	14	58.33333333
13	20	12	60
14	33	19	57.57575758
15	48	10	20.83333333
Total	474	163	34.38818565
	TH
Sections	Number of TH positive cells	Number of double labeled (TH+NT3) positive cells	% of double labeled positive cells
1	28	4	14.28571429
2	18	3	16.66666667
3	21	3	14.28571429
4	10	8	80
5	14	8	57.14285714
6	58	8	13.79310345
7	31	8	25.80645161
8	42	7	16.66666667
9	33	2	6.060606061
10	21	8	38.0952381
11	40	6	15
12	66	4	6.060606061
13	21	9	42.85714286
14	62	6	9.677419355
15	43	5	11.62790698
Total	508	89	17.51968504
