# Supplementary material for: Proneurotrophin-3 contributes to chemotherapy-induced neuropathic pain through TrkC-mediated CCL2 elevation in DRG neurons
Source: EMBO Rep. 2025 Nov 26;26(24):6141–58. doi: 10.1038/s44319-025-00534-1 (PMC12714783; doi:10.1038/s44319-025-00534-1)
Supplement: Supplementary file 6 — Source data Fig. 3 [file 44319_2025_534_MOESM6_ESM.zip]

Archive with 13 entries (12 files):
- Figure 3/
- Figure 3/3A.tif
- Figure 3/3A.xls
- Figure 3/3B.csv
- Figure 3/3C.csv
- Figure 3/3D.csv
- Figure 3/3E.csv
- Figure 3/3F.csv
- Figure 3/3G.csv
- Figure 3/3H.csv
- Figure 3/3I.csv
- Figure 3/3I.tif
- Figure 3/Thumbs.db
