# Supplementary material for: Proneurotrophin-3 contributes to chemotherapy-induced neuropathic pain through TrkC-mediated CCL2 elevation in DRG neurons
Source: EMBO Rep. 2025 Nov 26;26(24):6141–58. doi: 10.1038/s44319-025-00534-1 (PMC12714783; doi:10.1038/s44319-025-00534-1)
Supplement: Supplementary file 6 — Source data Fig. 3 [file 44319_2025_534_MOESM6_ESM.zip › Figure 3/3A.xls]

## Sheet: 3A Quantify
		Treated groups
Repeat 1		Vehicle + NC siRNA	PTX + NC siRNA	Vehicle + NT3 siRNA	PTX + NT3 siRNA				Normalized to Actin
		Band Densities							Vehicle + NC siRNA	PTX + NC siRNA	Vehicle + NT3 siRNA	PTX + NT3 siRNA			Days	Relative Level of proNT3 (after normalizing to average control value)
	proNT3	869550	1581653	551225	1149941			proNT3	0.648252	1.14763	0.426533	0.904202			Vehicle + NC siRNA	1.00226	1.14141	0.856328
	Actin	1341376	1378185	1292337	1271774										PTX + NC siRNA	1.77435	1.9287	1.39723
															Vehicle + NT3 siRNA	0.659462	0.775906	0.588205
Repeat 2		Vehicle + NC siRNA	PTX + NC siRNA	Vehicle + NT3 siRNA	PTX + NT3 siRNA				Normalized to Actin						PTX + NT3 siRNA	1.39798	1.33044	0.781519
		Band Densities							Vehicle + NC siRNA	PTX + NC siRNA	Vehicle + NT3 siRNA	PTX + NT3 siRNA
	proNT3	1000891	1833441	889835	1223206			proNT3	0.738254	1.24746	0.501848	0.860518
	Actin	1355755	1469738	1773116	1421477
Repeat 3		Vehicle + NC siRNA	PTX + NC siRNA	Vehicle + NT3 siRNA	PTX + NT3 siRNA				Normalized to Actin
		Band Densities							Vehicle + NC siRNA	PTX + NC siRNA	Vehicle + NT3 siRNA	PTX + NT3 siRNA
	proNT3	773634	1266176	588816	793298			proNT3	0.553864	0.903713	0.380445	0.505479
	Actin	1396794	1401082	1547703	1569400
							Average value from Vehicle + NC siRNA		0.64679
