# Supplementary material for: Proneurotrophin-3 contributes to chemotherapy-induced neuropathic pain through TrkC-mediated CCL2 elevation in DRG neurons
Source: EMBO Rep. 2025 Nov 26;26(24):6141–58. doi: 10.1038/s44319-025-00534-1 (PMC12714783; doi:10.1038/s44319-025-00534-1)
Supplement: Supplementary file 6 — Source data Fig. 3 [file 44319_2025_534_MOESM6_ESM.zip › Figure 3/3B.csv]

Mechanical test (0.07 g von Frey filament)
Day of behaviour	Experimental groups	Side of test	Numbers of animals
			1	2	3	4	5	6	7	8	9	Average	SD
(-)1 Day	Vehicle + NC siRNA	Ipsilateral	10	20	10	10	10	20	10	10	20	13.33333333	5
(-)1 Day	Vehicle + NT3 siRNA	Ipsilateral	10	20	10	10	10	10	20	10	10	12.22222222	4.409585518
(-)1 Day	PTX + NC siRNA	Ipsilateral	10	10	10	10	20	10	10	20	10	12.22222222	4.409585518
(-)1 Day	PTX + NT3 siRNA	Ipsilateral	10	20	10	10	10	10	10	10	10	11.11111111	3.333333333
2 Day	Vehicle + NC siRNA	Ipsilateral	10	10	20	10	10	20	10	10	10	12.22222222	4.409585518
2 Day	Vehicle + NT3 siRNA	Ipsilateral	10	10	10	10	20	10	20	10	10	12.22222222	4.409585518
2 Day	PTX + NC siRNA	Ipsilateral	10	10	10	10	20	10	10	20	10	12.22222222	4.409585518
2 Day	PTX + NT3 siRNA	Ipsilateral	10	20	10	20	10	10	10	20	10	13.33333333	5
4 Day	Vehicle + NC siRNA	Ipsilateral	20	10	10	10	20	10	10	10	20	13.33333333	5
4 Day	Vehicle + NT3 siRNA	Ipsilateral	10	20	10	10	10	20	10	10	20	13.33333333	5
4 Day	PTX + NC siRNA	Ipsilateral	20	10	10	20	10	20	20	10	20	15.55555556	5.270462767
4 Day	PTX + NT3 siRNA	Ipsilateral	20	10	10	10	20	20	20	10	20	15.55555556	5.270462767
7 Day	Vehicle + NC siRNA	Ipsilateral	10	10	10	10	20	10	10	20	10	12.22222222	4.409585518
7 Day	Vehicle + NT3 siRNA	Ipsilateral	20	10	10	10	10	20	20	10	10	13.33333333	5
7 Day	PTX + NC siRNA	Ipsilateral	30	40	40	30	30	40	40	30	40	35.55555556	5.270462767
7 Day	PTX + NT3 siRNA	Ipsilateral	30	40	40	40	30	30	30	40	30	34.44444444	5.270462767
10 Day	Vehicle + NC siRNA	Ipsilateral	10	10	10	10	10	20	10	10	20	12.22222222	4.409585518
10 Day	Vehicle + NT3 siRNA	Ipsilateral	10	20	10	20	10	10	10	20	10	13.33333333	5
10 Day	PTX + NC siRNA	Ipsilateral	40	50	50	40	40	50	30	40	50	43.33333333	7.071067812
10 Day	PTX + NT3 siRNA	Ipsilateral	30	30	30	20	30	30	30	30	40	30	5
12 Day	Vehicle + NC siRNA	Ipsilateral	10	10	10	10	10	20	10	10	20	12.22222222	4.409585518
12 Day	Vehicle + NT3 siRNA	Ipsilateral	10	10	20	10	20	10	10	10	20	13.33333333	5
12 Day	PTX + NC siRNA	Ipsilateral	50	40	50	50	50	40	40	50	40	45.55555556	5.270462767
12 Day	PTX + NT3 siRNA	Ipsilateral	20	30	20	30	30	20	30	20	30	25.55555556	5.270462767
14 Day	Vehicle + NC siRNA	Ipsilateral	10	10	10	10	10	20	10	10	20	12.22222222	4.409585518
14 Day	Vehicle + NT3 siRNA	Ipsilateral	10	20	10	10	20	10	20	10	10	13.33333333	5
14 Day	PTX + NC siRNA	Ipsilateral	50	50	40	50	60	50	50	40	50	48.88888889	6.009252126
14 Day	PTX + NT3 siRNA	Ipsilateral	30	20	20	20	30	30	20	30	20	24.44444444	5.270462767
