# Supplementary material for: Proneurotrophin-3 contributes to chemotherapy-induced neuropathic pain through TrkC-mediated CCL2 elevation in DRG neurons
Source: EMBO Rep. 2025 Nov 26;26(24):6141–58. doi: 10.1038/s44319-025-00534-1 (PMC12714783; doi:10.1038/s44319-025-00534-1)
Supplement: Supplementary file 6 — Source data Fig. 3 [file 44319_2025_534_MOESM6_ESM.zip › Figure 3/3D.csv]

Paw withdraw latencies to Heat stimulation (Hargreavest test)
Day of behaviour	Experimental groups	Side of test	Numbers of animals
			1	2	3	4	5	6	7	8	9	Average	SD
(-)1 Day	Vehicle + NC siRNA	Ipsilateral	12.6333	12.7233333	12.65	12.3767	12.4833	12.1567	12.39	12.4767	12.14	12.44778148	0.206514299
(-)1 Day	Vehicle + NT3 siRNA	Ipsilateral	12.4133	12.5766667	12.1567	12.5467	12.4133	12.2433	12.3967	12.4233	12.1467	12.36851852	0.155173488
(-)1 Day	PTX + NC siRNA	Ipsilateral	12.2533	12.2666667	12.57	12.1633	12.73	12.2633	12.39	12.3367	12.56	12.39258519	0.187424823
(-)1 Day	PTX + NT3 siRNA	Ipsilateral	12.6167	13.1333333	12.65	12.1367	12.3633	12.5033	12.5433	12.6433	12.4367	12.55851481	0.270073011
2 Day	Vehicle + NC siRNA	Ipsilateral	12.18	12.5766667	12.1567	12.28	12.37	12.25	12.6833	12.4467	12.39	12.37037408	0.177216864
2 Day	Vehicle + NT3 siRNA	Ipsilateral	12.6367	12.8933333	12.5933	12.2933	12.4033	12.2733	12.1533	12.7167	12.3167	12.47554814	0.245191039
2 Day	PTX + NC siRNA	Ipsilateral	12.4533	12.76	12.6	11.9133	12.53	12.29	12.2113	12.3733	12.5633	12.4105	0.250078238
2 Day	PTX + NT3 siRNA	Ipsilateral	12.75	12.5966667	12.73	12.3533	12.64	12.1833	12.0433	12.71	12.5367	12.50480741	0.254945585
4 Day	Vehicle + NC siRNA	Ipsilateral	12.6367	12.6066667	12.4533	12.37	12.22	12.5433	12.8267	12.41	12.5233	12.5099963	0.174605592
4 Day	Vehicle + NT3 siRNA	Ipsilateral	12.3067	12.7633333	12.3933	12.6533	12.2033	12.4967	12.4867	12.7267	12.2533	12.47592592	0.205198531
4 Day	PTX + NC siRNA	Ipsilateral	11.9533	12.0533333	11.98	12.3867	12.51	12.3533	12.0833	11.7967	12.1333	12.13888148	0.232467524
4 Day	PTX + NT3 siRNA	Ipsilateral	12	11.9766667	11.97	12.3733	12.1033	12.2067	12.08	12.1067	12.1967	12.1125963	0.130655823
7 Day	Vehicle + NC siRNA	Ipsilateral	12.2367	11.9566667	12.1633	12.36	12.7067	11.93	12.38	12.4733	12.6967	12.3225963	0.281887582
7 Day	Vehicle + NT3 siRNA	Ipsilateral	12.17	12.16	12.4467	12.1933	12.4567	12.49	12.5133	12.4233	12.4567	12.36777778	0.147466477
7 Day	PTX + NC siRNA	Ipsilateral	9.11333	9.14666667	9.13333	9.65	9.63333	9.79333	10.0867	9.84667	10.1533	9.617406297	0.403463772
7 Day	PTX + NT3 siRNA	Ipsilateral	9.09333	9.17333333	9.19	10.4133	9.55333	9.46667	10.46	9.56333	9.73333	9.627402592	0.50500424
10 Day	Vehicle + NC siRNA	Ipsilateral	12.5567	12.95	12.5033	12.3633	12.6067	12.3433	12.4567	12.5067	12.31	12.51074444	0.192786554
10 Day	Vehicle + NT3 siRNA	Ipsilateral	12.8867	12.6	12.4367	12.2533	12.0267	12.5667	12.34	12.3367	12.47	12.4352	0.241930253
10 Day	PTX + NC siRNA	Ipsilateral	8.26667	8.02	7.71	8.11333	7.40333	7.55667	8.64	7.89	8.47333	8.008147778	0.413242811
10 Day	PTX + NT3 siRNA	Ipsilateral	10.07	10.3266667	10.03	10.23	10.4833	10.5333	9.25	9.34	9.97333	10.02628852	0.457710392
12 Day	Vehicle + NC siRNA	Ipsilateral	12.5767	12.6766667	12.4333	12.54	12.3567	12.5167	12.1167	12.0833	12.2233	12.39148519	0.21068287
12 Day	Vehicle + NT3 siRNA	Ipsilateral	12.7933	12.5633333	12.42	12.6333	12.41	12.3967	12.5833	12.3033	12.1967	12.47777037	0.182396902
12 Day	PTX + NC siRNA	Ipsilateral	7.46	7.79666667	7.66	8.06333	8.36667	7.96333	7.81	7.87	8.18667	7.908518519	0.27406036
12 Day	PTX + NT3 siRNA	Ipsilateral	11.1167	10.66	10.86	10.6867	10.7	10.22	10.02	10.9	10.5633	10.6363	0.338375431
14 Day	Vehicle + NC siRNA	Ipsilateral	12.6333	12.7233333	12.65	12.3767	12.4833	12.1567	12.39	12.4767	12.14	12.44778148	0.206514299
14 Day	Vehicle + NT3 siRNA	Ipsilateral	12.4133	12.5766667	12.1567	12.5467	12.4133	12.2433	12.3967	12.4233	12.1467	12.36851852	0.155173488
14 Day	PTX + NC siRNA	Ipsilateral	7.45333	7.73333333	7.48667	7.26667	7.32667	7.51333	7.21667	7.40333	7.47667	7.430741481	0.153483986
14 Day	PTX + NT3 siRNA	Ipsilateral	10.6933	10.7933333	10.8133	10.79	10.7567	10.3833	10.4633	10.7867	11.7367	10.80184814	0.383754468
