# Supplementary material for: Proneurotrophin-3 contributes to chemotherapy-induced neuropathic pain through TrkC-mediated CCL2 elevation in DRG neurons
Source: EMBO Rep. 2025 Nov 26;26(24):6141–58. doi: 10.1038/s44319-025-00534-1 (PMC12714783; doi:10.1038/s44319-025-00534-1)
Supplement: Supplementary file 6 — Source data Fig. 3 [file 44319_2025_534_MOESM6_ESM.zip › Figure 3/3E.csv]

Paw withdraw latencies to Cold stimulation (Cols plate test)
Day of behaviour	Experimental groups	Side of test	Numbers of animals
			1	2	3	4	5	6	7	8	9	Average	SD
(-)1 Day	Vehicle + NC siRNA	Ipsilateral	19.3333	19.6666667	19.3333	19.3333	18.6667	19	19.3333	18.6667	19.3333	19.18517408	0.337909338
(-)1 Day	Vehicle + NT3 siRNA	Ipsilateral	19	18.6666667	19.3333	19.6667	19	18.6667	18.6667	18.6667	18.6667	18.92594074	0.364294089
(-)1 Day	PTX + NC siRNA	Ipsilateral	19.3333	19	19.3333	19	19.3333	18.6667	18.3333	18.3333	19.3333	18.96294444	0.4230934
(-)1 Day	PTX + NT3 siRNA	Ipsilateral	19	18.6666667	19	19	19	18.6667	19	18.6667	19	18.8888963	0.16665555
2 Day	Vehicle + NC siRNA	Ipsilateral	19.3333	19	19.3333	19	18.6667	19.3333	19	18.6667	19.3333	19.07406667	0.27775
2 Day	Vehicle + NT3 siRNA	Ipsilateral	19.3333	19	19	19	18.3333	18	18.3333	19	19	18.77776667	0.440961702
2 Day	PTX + NC siRNA	Ipsilateral	19	19	19	19	18.6667	19.3333	18.3333	18.6667	19.3333	18.92592222	0.323932245
2 Day	PTX + NT3 siRNA	Ipsilateral	19.3333	18.6666667	19	18.6667	19	19	19.3333	18.6667	19	18.96296297	0.260557329
4 Day	Vehicle + NC siRNA	Ipsilateral	19.3333	19	19	19	18.6667	19	18.6667	18.6667	19	18.92593333	0.2222
4 Day	Vehicle + NT3 siRNA	Ipsilateral	19	19.3333333	19.3333333	18.6667	19	19	19	18.6667	19	19.0000074	0.235690464
4 Day	PTX + NC siRNA	Ipsilateral	18.3333	18.3333333	18.6667	18.3333	18.6667	18.6667	18	17	17.6667	18.18519259	0.555560277
4 Day	PTX + NT3 siRNA	Ipsilateral	18.6667	18	18	18.6667	19	19	18	18	18	18.37037778	0.454747251
7 Day	Vehicle + NC siRNA	Ipsilateral	19.3333	19	19.6667	19	19	19	19	18.6667	19	19.07407778	0.277776667
7 Day	Vehicle + NT3 siRNA	Ipsilateral	19	19.3333333	19	19	18.6667	19.3333	19.3333	18.6667	18.3333	18.96295926	0.351355836
7 Day	PTX + NC siRNA	Ipsilateral	16	16.3333333	15.3333	15.3333	16.3333333	16	15.6667	15.3333	15.6667	15.77777407	0.40825962
7 Day	PTX + NT3 siRNA	Ipsilateral	16.3333	16	16	16	16.6667	16.6667	16	15.3333	16	16.11111111	0.408265301
10 Day	Vehicle + NC siRNA	Ipsilateral	19.3333	19	19	19.3333	18.6667	19	18.6667	19	19	19	0.23567869
10 Day	Vehicle + NT3 siRNA	Ipsilateral	19	19	19	19	18.6667	18.6667	18.6667	19	19.3333	18.92593333	0.2222
10 Day	PTX + NC siRNA	Ipsilateral	12.3333	12.6666667	12.3333	12	12	12	12.3333	12.6667	12.6667	12.33332963	0.288684763
10 Day	PTX + NT3 siRNA	Ipsilateral	14	14	14.3333	13.6667	14	13.6667	13.6667	14	13.6667	13.8889	0.23567869
12 Day	Vehicle + NC siRNA	Ipsilateral	19	19	18.6667	19	18.6667	19	19	19.3333	18.6667	18.92593333	0.2222
12 Day	Vehicle + NT3 siRNA	Ipsilateral	19	18.6666667	19	18.3333	19	18.3333	19	19	18.6667	18.77777408	0.28868636
12 Day	PTX + NC siRNA	Ipsilateral	10.6667	11.3333333	11	11	11	10.6667	11	10.3333	10.6667	10.85185926	0.293971837
12 Day	PTX + NT3 siRNA	Ipsilateral	14.6667	15.3333333	15	15	15	15.3333	15.3333	15.3333	14.6667	15.07407037	0.277753885
14 Day	Vehicle + NC siRNA	Ipsilateral	18.6667	18.6667	19	19.3333	18.6667	18.6667	19	18.6667	19.3333	18.8889	0.288646267
14 Day	Vehicle + NT3 siRNA	Ipsilateral	19	18.6666667	18.3333	19	18.6667	18.6667	18.6667	18.6667	18.6667	18.70371852	0.200312257
14 Day	PTX + NC siRNA	Ipsilateral	11.3333	11	11.6667	11	11	11.6667	11.6667	11	11	11.25926667	0.32395654
14 Day	PTX + NT3 siRNA	Ipsilateral	14.6667	14.3333333	15.3333	15	15	14.6667	15	15.6667	16	15.07408148	0.521153464
