# Supplementary material for: Proneurotrophin-3 contributes to chemotherapy-induced neuropathic pain through TrkC-mediated CCL2 elevation in DRG neurons
Source: EMBO Rep. 2025 Nov 26;26(24):6141–58. doi: 10.1038/s44319-025-00534-1 (PMC12714783; doi:10.1038/s44319-025-00534-1)
Supplement: Supplementary file 6 — Source data Fig. 3 [file 44319_2025_534_MOESM6_ESM.zip › Figure 3/3H.csv]

Paw withdraw latencies to Heat stimulation (Hargreavest test)
Day of behaviour	Experimental groups	Side of test	Numbers of animals
			1	2	3	4	5	6	7	8	9	Average	SD
(-)1 Day	Vehicle + NC siRNA	Contralateral	12.223	12.7533	12.1833	12.23667	12.43	12.32	11.7733	12.3733	12.2333	12.28068556	0.25744337
(-)1 Day	Vehicle + NT3 siRNA	Contralateral	12.93	12.39	12.6167	12.27	12.1	12.5	12.3567	12.2167	12.4167	12.42186667	0.244005174
(-)1 Day	PTX + NC siRNA	Contralateral	12.183	12.2	12.7967	12.47667	12.2933	12.41	12.26	12.37	12.5733	12.39588556	0.197548602
(-)1 Day	PTX + NT3 siRNA	Contralateral	12.37	13.17	11.1833	12.51	12.28	13.1467	12.1633	12.5333	12.1833	12.39332222	0.589340003
2 Day	Vehicle + NC siRNA	Contralateral	12.353	12.5633	12.4367	12.4533	12.41	12.26	12.3167	12.38	12.53	12.41144444	0.097354881
2 Day	Vehicle + NT3 siRNA	Contralateral	12.6	12.4633	12.62	12.1767	12.8067	12.3667	12.3033	12.1767	12.3633	12.43074444	0.212378566
2 Day	PTX + NC siRNA	Contralateral	12.27	12.5767	12.6033	12.4933	12.2367	12.4767	12.65	12.28	12.5167	12.45593333	0.155350612
2 Day	PTX + NT3 siRNA	Contralateral	12.63	12.3933	12.59	12.2367	12.4167	12.3967	12.57	12.33	12.63	12.46593333	0.142993322
4 Day	Vehicle + NC siRNA	Contralateral	12.777	12.7667	12.8667	12.5267	12.4967	12.2533	12.3033	12.4433	12.3633	12.533	0.222121341
4 Day	Vehicle + NT3 siRNA	Contralateral	12.72	12.4567	12.42	12.2267	12.38	12.3867	12.49	12.3633	12.37	12.42371111	0.133187654
4 Day	PTX + NC siRNA	Contralateral	11.63	12.0433	11.8367	12.1233	12.2	12.24	12.4033	12.26	12.44	12.13073333	0.261790642
4 Day	PTX + NT3 siRNA	Contralateral	11.973	11.8033	12.0733	12.1767	12.56	12.3833	12.1633	12.12	12.2567	12.16773333	0.220874993
7 Day	Vehicle + NC siRNA	Contralateral	12.463	12.1633	12.4367	12.9033	12.4567	12.25	12.6067	12.3	12.5367	12.45737778	0.218560763
7 Day	Vehicle + NT3 siRNA	Contralateral	12.2	12.4167	12.2033	12.5633	12.0367	12.3033	12.5733	12.69	12.19	12.35295556	0.219456352
7 Day	PTX + NC siRNA	Contralateral	8.9267	8.98667	9.30667	9.42667	9.88333	9.61	9.54	9.78667	10.39	9.539634444	0.454933777
7 Day	PTX + NT3 siRNA	Contralateral	9.14	9.27667	9.12667	9.59333	9.91	9.54333	10.0567	9.51333	10.0367	9.577414444	0.360856976
10 Day	Vehicle + NC siRNA	Contralateral	12.743	12.29	12.8033	12.25	12.2233	12.47	12.4767	12.3767	12.51	12.46033333	0.205179056
10 Day	Vehicle + NT3 siRNA	Contralateral	12.133	12.5033	12.7133	12.4633	12.6367	12.3567	12.3767	12.4467	12.2433	12.43033333	0.180631919
10 Day	PTX + NC siRNA	Contralateral	8.0367	7.77333	7.88667	7.9	7.82667	7.62667	8.66	8.29667	8.18	8.020745556	0.315659653
10 Day	PTX + NT3 siRNA	Contralateral	8.5667	7.51667	8.25667	8.03667	7.90667	7.83667	8.23	8.56333	8.16	8.119264444	0.34007219
12 Day	Vehicle + NC siRNA	Contralateral	12.343	12.51	12.0667	12.47	12.2167	12.33	12.1633	12.0767	12.5233	12.29996667	0.178720956
12 Day	Vehicle + NT3 siRNA	Contralateral	12.48	12.4033	12.37	12.5933	12.5167	12.58	12.5467	12.4933	12.5233	12.50073333	0.074831895
12 Day	PTX + NC siRNA	Contralateral	7.5367	7.55667	7.16667	7.63	7.79333	8.15	7.71333	7.68333	8.15333	7.709262222	0.30678847
12 Day	PTX + NT3 siRNA	Contralateral	7.4333	7.49333	7.34667	7.59667	8.27333	7.98333	7.63333	8.28	7.49	7.725551111	0.360106389
14 Day	Vehicle + NC siRNA	Contralateral	12.667	12.2867	12.5533	12.49	12.0633	12.33	12.21	12.11	12.2767	12.33188889	0.202374791
14 Day	Vehicle + NT3 siRNA	Contralateral	12.293	12.255	12.3433	12.3433	12.6033	12.5367	12.41	12.3667	12.2667	12.37977778	0.119487915
14 Day	PTX + NC siRNA	Contralateral	7.5067	7.62	7.45333	7.50667	7.10667	7.31333	7.38	7.52333	7.37	7.420003333	0.150196011
14 Day	PTX + NT3 siRNA	Contralateral	7.4567	7.37	7.27	7.59333	7.28667	7.55	7.11333	7.4	7.32667	7.374077778	0.148005233
