# Supplementary material for: Proneurotrophin-3 contributes to chemotherapy-induced neuropathic pain through TrkC-mediated CCL2 elevation in DRG neurons
Source: EMBO Rep. 2025 Nov 26;26(24):6141–58. doi: 10.1038/s44319-025-00534-1 (PMC12714783; doi:10.1038/s44319-025-00534-1)
Supplement: Supplementary file 6 — Source data Fig. 3 [file 44319_2025_534_MOESM6_ESM.zip › Figure 3/3I.csv]

																Relative Level of Protein (after normalizing to average control value)
Repeats	Treated groups	Band densities							Normalized to GAPDH
		ERK1	ERK2	pERK1	pERK2	GFAP	GAPDH		ERK1	ERK2	pERK1	pERK2	GFAP					ERK1	ERK2	pERK1	pERK2	GFAP
Repeat 1	Veh + NC siRNA	111.446	137.993	31.26	38.669	61.471	108.32		1.028858936	1.273938331	0.288589365	0.356988552	0.567494461					1.213764513	1.139732692	0.828059418	0.773891596	1.183206629
Repeat 2	Veh + NC siRNA	105.558	156.068	53.99	68.7	54.879	140.404		0.751816188	1.111563773	0.384533204	0.489302299	0.390864933					0.886931898	0.994463814	1.103354385	1.060725714	0.814940077
Repeat 3	Veh + NC siRNA	98.129	124.576	47.94	69.201	61.855	128.727		0.762303169	0.967753463	0.372416043	0.537579529	0.480513024					0.899303589	0.865803495	1.068586197	1.16538269	1.001853294
Repeat 1	PTX + NC siRNA	99.658	147.99	105.37	137.316	105.2	99.517		1.001416843	1.487082609	1.058814072	1.379824553	1.057105821					1.181390552	1.33042285	3.038091734	2.991229321	2.204029645
Repeat 2	PTX + NC siRNA	111.977	145.88	136.944	174.674	115.025	114.273		0.979907765	1.276592021	1.198393321	1.528567553	1.006580732					1.156015882	1.142106823	3.438591288	3.313679319	2.098686555
Repeat 3	PTX + NC siRNA	88.052	117.344	118.743	185.025	104.769	122.959		0.716108622	0.954334372	0.965712148	1.504769883	0.852064509					0.844807001	0.853798065	2.770951173	3.262089942	1.776525491
Repeat 1	Veh + NT3 siRNA	110.448	134.618	39.109	47.357	53.669	101.83		1.084631248	1.321987626	0.384061671	0.465059413	0.527045075					1.279560173	1.182720136	1.1020014	1.008171183	1.098871037
Repeat 2	Veh + NT3 siRNA	104.086	151.731	47.772	58.76	69.189	120.009		0.867318284	1.264330175	0.398070145	0.489629944	0.57653176					1.023191925	1.131136727	1.142196395	1.061435994	1.20204909
Repeat 3	Veh + NT3 siRNA	71.756	105.085	42.547	58.135	55.363	119.675		0.599590558	0.878086484	0.355521203	0.485773971	0.462611239					0.707348418	0.785582667	1.02010925	1.053076888	0.964528682
Repeat 1	PTX + NT3 siRNA	100.854	148.557	65.375	73.467	71.596	103.913		0.970561912	1.429628632	0.629132062	0.707004898	0.688999451					1.144990402	1.279021479	1.805190325	1.532668612	1.436540398
Repeat 2	PTX + NT3 siRNA	91.736	130.446	71.516	80.185	67.102	113.151		0.810739631	1.152848848	0.632040371	0.708654806	0.593030552					0.956445008	1.031399628	1.813535235	1.536245337	1.23644851
Repeat 3	PTX + NT3 siRNA	93.167	116.341	62.398	90.082	76.661	116.854		0.797294059	0.995609906	0.533982577	0.770893594	0.656040872					0.94058301	0.890725344	1.532174624	1.67116864	1.367822881
								Average value from three Veh + NC siRNA group	0.847659431	1.117751856	0.348512871	0.461290127	0.479624139
