# Supplementary material for: Proneurotrophin-3 contributes to chemotherapy-induced neuropathic pain through TrkC-mediated CCL2 elevation in DRG neurons
Source: EMBO Rep. 2025 Nov 26;26(24):6141–58. doi: 10.1038/s44319-025-00534-1 (PMC12714783; doi:10.1038/s44319-025-00534-1)
Supplement: Supplementary file 7 — Source data Fig. 4 [file 44319_2025_534_MOESM7_ESM.zip]

Archive with 12 entries (11 files):
- Figure 4/
- Figure 4/4A.csv
- Figure 4/4A.tif
- Figure 4/4B.csv
- Figure 4/4C.csv
- Figure 4/4D.csv
- Figure 4/4E.csv
- Figure 4/4F.csv
- Figure 4/4G.csv
- Figure 4/4H.csv
- Figure 4/4I.csv
- Figure 4/4I.tif
