# Supplementary material for: Proneurotrophin-3 contributes to chemotherapy-induced neuropathic pain through TrkC-mediated CCL2 elevation in DRG neurons
Source: EMBO Rep. 2025 Nov 26;26(24):6141–58. doi: 10.1038/s44319-025-00534-1 (PMC12714783; doi:10.1038/s44319-025-00534-1)
Supplement: Supplementary file 7 — Source data Fig. 4 [file 44319_2025_534_MOESM7_ESM.zip › Figure 4/4A.csv]

Repeats	Treated groups	Band densities			Normalized to Actin		Relative Level of proNT3 (after normalizing to average control value)
		proNT3	Actin
Repeat 1	Veh + NC siRNA	149.47	121.579		1.229406394		0.98573532
Repeat 2	Veh + NC siRNA	169.732	158.304		1.072190216		0.859679737
Repeat 3	Veh + NC siRNA	191.24	132.806		1.439995181		1.154584942
Repeat 1	PTX + NC siRNA	365.751	112.687		3.245724884		2.602415013
Repeat 2	PTX + NC siRNA	413.708	164.28		2.518310202		2.019175535
Repeat 3	PTX + NC siRNA	301.576	125.713		2.398924534		1.923452371
Repeat 1	PTX + NT3 siRNA	259.407	144.105		1.800124909		1.44333616
Repeat 2	PTX + NT3 siRNA	271.734	139.734		1.944651982		1.559217646
Repeat 3	PTX + NT3 siRNA	245.907	128.347		1.915954405		1.536207992
Repeat 1	Veh + NT3 siRNA	164.315	147.205		1.116232465		0.894992715
Repeat 2	Veh + NT3 siRNA	155.739	122.911		1.267087567		1.015948001
Repeat 3	Veh + NT3 siRNA	181.672	131.425		1.38232452		1.108344734
				Average value from three Veh + NC siRNA group	1.247197264
