# Supplementary material for: Proneurotrophin-3 contributes to chemotherapy-induced neuropathic pain through TrkC-mediated CCL2 elevation in DRG neurons
Source: EMBO Rep. 2025 Nov 26;26(24):6141–58. doi: 10.1038/s44319-025-00534-1 (PMC12714783; doi:10.1038/s44319-025-00534-1)
Supplement: Supplementary file 7 — Source data Fig. 4 [file 44319_2025_534_MOESM7_ESM.zip › Figure 4/4C.csv]

Mechanical test (0.4 g von Frey filament)
Day of behaviour	Experimental groups	Side of test	Numbers of animals
			1	2	3	4	5	6	7	8	9	Average	SD
(-)1 Day	Vehicle + NC siRNA	Ipsilateral	40	50	40	40	40	30	40	40	50	41.11111111	6.009252126
(-)1 Day	Vehicle + NT3 siRNA	Ipsilateral	40	40	40	40	40	50	50	40	40	42.22222222	4.409585518
(-)1 Day	PTX + NC siRNA	Ipsilateral	30	40	40	40	50	40	40	40	50	41.11111111	6.009252126
(-)1 Day	PTX + NT3 siRNA	Ipsilateral	40	50	40	40	40	30	40	40	40	40	5
2 Day	Vehicle + NC siRNA	Ipsilateral	30	50	40	40	40	50	40	30	40	40	7.071067812
2 Day	Vehicle + NT3 siRNA	Ipsilateral	40	40	40	40	50	30	40	40	50	41.11111111	6.009252126
2 Day	PTX + NC siRNA	Ipsilateral	40	30	40	40	40	50	40	40	40	40	5
2 Day	PTX + NT3 siRNA	Ipsilateral	40	30	50	30	40	40	40	40	50	40	7.071067812
4 Day	Vehicle + NC siRNA	Ipsilateral	30	40	40	40	40	50	40	40	50	41.11111111	6.009252126
4 Day	Vehicle + NT3 siRNA	Ipsilateral	40	40	40	40	40	50	40	50	40	42.22222222	4.409585518
4 Day	PTX + NC siRNA	Ipsilateral	50	40	50	40	50	50	50	40	50	46.66666667	5
4 Day	PTX + NT3 siRNA	Ipsilateral	40	40	50	60	40	50	40	50	50	46.66666667	7.071067812
7 Day	Vehicle + NC siRNA	Ipsilateral	40	40	40	40	40	40	40	40	50	41.11111111	3.333333333
7 Day	Vehicle + NT3 siRNA	Ipsilateral	40	40	30	40	40	40	50	40	40	40	5
7 Day	PTX + NC siRNA	Ipsilateral	60	60	60	60	70	60	60	50	60	60	5
7 Day	PTX + NT3 siRNA	Ipsilateral	50	60	60	60	60	70	60	70	60	61.11111111	6.009252126
10 Day	Vehicle + NC siRNA	Ipsilateral	40	30	40	40	40	50	40	40	50	41.11111111	6.009252126
10 Day	Vehicle + NT3 siRNA	Ipsilateral	40	40	40	50	40	40	40	40	40	41.11111111	3.333333333
10 Day	PTX + NC siRNA	Ipsilateral	70	70	70	60	70	80	60	70	80	70	7.071067812
10 Day	PTX + NT3 siRNA	Ipsilateral	60	50	60	70	50	70	60	60	60	60	7.071067812
12 Day	Vehicle + NC siRNA	Ipsilateral	40	30	40	40	50	40	40	40	50	41.11111111	6.009252126
12 Day	Vehicle + NT3 siRNA	Ipsilateral	40	40	40	40	50	40	40	40	30	40	5
12 Day	PTX + NC siRNA	Ipsilateral	70	80	90	90	80	70	70	80	60	76.66666667	10
12 Day	PTX + NT3 siRNA	Ipsilateral	60	50	50	60	50	50	70	50	60	55.55555556	7.264831573
14 Day	Vehicle + NC siRNA	Ipsilateral	40	40	40	40	40	40	40	40	50	41.11111111	3.333333333
14 Day	Vehicle + NT3 siRNA	Ipsilateral	40	50	40	30	50	40	40	50	40	42.22222222	6.666666667
14 Day	PTX + NC siRNA	Ipsilateral	70	90	80	80	90	70	80	80	70	78.88888889	7.8173596
14 Day	PTX + NT3 siRNA	Ipsilateral	40	50	50	40	60	50	60	70	40	51.11111111	10.54092553
