# Supplementary material for: Proneurotrophin-3 contributes to chemotherapy-induced neuropathic pain through TrkC-mediated CCL2 elevation in DRG neurons
Source: EMBO Rep. 2025 Nov 26;26(24):6141–58. doi: 10.1038/s44319-025-00534-1 (PMC12714783; doi:10.1038/s44319-025-00534-1)
Supplement: Supplementary file 7 — Source data Fig. 4 [file 44319_2025_534_MOESM7_ESM.zip › Figure 4/4D.csv]

Paw withdraw latencies to Heat stimulation (Hargreavest test)
Day of behaviour	Experimental groups	Side of test	Numbers of animals
			1	2	3	4	5	6	7	8	9	Average	SD
(-)1 Day	Vehicle + NC siRNA	Ipsilateral	12.12333333	11.98666667	12.07	12.1	12.04	12.04666667	12.01666667	12.15666667	11.98666667	12.05851852	0.059421075
(-)1 Day	Vehicle + NT3 siRNA	Ipsilateral	12.16666667	11.94333333	12.09666667	12.01333333	12.12333333	12.13333333	12.01666667	12.06666667	11.98666667	12.06074074	0.075162376
(-)1 Day	PTX + NC siRNA	Ipsilateral	12.13333333	12.11666667	12.03	12.16666667	12.18333333	12.15333333	12.04333333	12.10333333	12.15666667	12.12074074	0.053716793
(-)1 Day	PTX + NT3 siRNA	Ipsilateral	12.19333333	12.17	12.13	12.09333333	12.12333333	12.17666667	12.12333333	12.03666667	12.07	12.12407407	0.051499131
2 Day	Vehicle + NC siRNA	Ipsilateral	12.08666667	12.12666667	12.07333333	12.12333333	12.09	12.08333333	12.05666667	12.11333333	12.07	12.09148148	0.024557818
2 Day	Vehicle + NT3 siRNA	Ipsilateral	12.10666667	12.07	12.16	12.06333333	12.12	12.12	12.05	12.19333333	12.15333333	12.11518519	0.048307784
2 Day	PTX + NC siRNA	Ipsilateral	12.13	12.11666667	11.95	11.99333333	12.11333333	12.09666667	12.08333333	12.00333333	12.01666667	12.05592593	0.065506102
2 Day	PTX + NT3 siRNA	Ipsilateral	12.14666667	12.08666667	12.15666667	12.08666667	12.03666667	12.06	12.04333333	12.13666667	12.01333333	12.08518519	0.051777062
4 Day	Vehicle + NC siRNA	Ipsilateral	12.14	12.03666667	12.03333333	11.99333333	12.18333333	12.08666667	12.09666667	12.10666667	12.2	12.09740741	0.069417773
4 Day	Vehicle + NT3 siRNA	Ipsilateral	12.15666667	12.10333333	12.12333333	12.08	12.14666667	12.14	12.20666667	12.09333333	12.06333333	12.1237037	0.044235621
4 Day	PTX + NC siRNA	Ipsilateral	11.85666667	11.86666667	11.80333333	11.82333333	11.72	11.79	11.66666667	11.52	11.86	11.76740741	0.114525322
4 Day	PTX + NT3 siRNA	Ipsilateral	11.81666667	11.80333333	11.83666667	11.79	11.84666667	11.84666667	11.89666667	11.78333333	11.62333333	11.80481481	0.076414642
7 Day	Vehicle + NC siRNA	Ipsilateral	12.06	11.94	12.01333333	12.06666667	12.05	12.18	12.10333333	12.05333333	12.07333333	12.06	0.06444205
7 Day	Vehicle + NT3 siRNA	Ipsilateral	11.99	12.10333333	12.01	12.02666667	12.05333333	12.04333333	11.91	12.09	12.04	12.02962963	0.057238401
7 Day	PTX + NC siRNA	Ipsilateral	9.153333333	9.14	8.996666667	9.456666667	9.386666667	9.583333333	9.873333333	9.823333333	9.86	9.474814815	0.334028904
7 Day	PTX + NT3 siRNA	Ipsilateral	9.056666667	9.126666667	9.12	10.08666667	9.42	9.173333333	9.986666667	9.463333333	9.496666667	9.436666667	0.377443888
10 Day	Vehicle + NC siRNA	Ipsilateral	12.06333333	12.08	12.02333333	12.12	12.01666667	12.14333333	12.07666667	12.00666667	12.08	12.06777778	0.046308147
10 Day	Vehicle + NT3 siRNA	Ipsilateral	12.14333333	11.86666667	12.09666667	12.11	12.02666667	11.95333333	12.02666667	12.06333333	12.19333333	12.05333333	0.099470822
10 Day	PTX + NC siRNA	Ipsilateral	8.186666667	8.106666667	7.606666667	8.05	7.336666667	7.53	8.293333333	7.503333333	8.08	7.854814815	0.355977181
10 Day	PTX + NT3 siRNA	Ipsilateral	9.966666667	10.10333333	10.09666667	10.06666667	10.07	10.04666667	10.19333333	9.963333333	10.00333333	10.05666667	0.07287737
12 Day	Vehicle + NC siRNA	Ipsilateral	12.57666667	12.02333333	12.07	12.05	12.01333333	11.99333333	12.03333333	12.09	12.01333333	12.09592593	0.182785376
12 Day	Vehicle + NT3 siRNA	Ipsilateral	12.79333333	12.05	12.11666667	12.05666667	12.07666667	12.02	12.05333333	12.07	12.08333333	12.14666667	0.243943299
12 Day	PTX + NC siRNA	Ipsilateral	7.46	7.87	7.13	7.393333333	7.5	7.266666667	7.33	7.5	7.78	7.47	0.234633284
12 Day	PTX + NT3 siRNA	Ipsilateral	11.17	10.71666667	10.95	10.76333333	10.7	10.35333333	10	11.04666667	10.55666667	10.69518519	0.360274244
14 Day	Vehicle + NC siRNA	Ipsilateral	12.00666667	11.96333333	12.06	12.13	12.03333333	12.03333333	12.01333333	12.05333333	12.04666667	12.03777778	0.045368859
14 Day	Vehicle + NT3 siRNA	Ipsilateral	11.95333333	12.07333333	12.05	12.02	11.99	12.07666667	11.98	12.10333333	12.06333333	12.03444444	0.051044643
14 Day	PTX + NC siRNA	Ipsilateral	7.38	7.556666667	7.41	7.16	7.356666667	7.483333333	7.05	7.46	7.106666667	7.329259259	0.179782104
14 Day	PTX + NT3 siRNA	Ipsilateral	10.66	10.82	10.79	10.92333333	10.77	10.39333333	10.49333333	10.86	12.7	10.93444444	0.684338691
