# Supplementary material for: Proneurotrophin-3 contributes to chemotherapy-induced neuropathic pain through TrkC-mediated CCL2 elevation in DRG neurons
Source: EMBO Rep. 2025 Nov 26;26(24):6141–58. doi: 10.1038/s44319-025-00534-1 (PMC12714783; doi:10.1038/s44319-025-00534-1)
Supplement: Supplementary file 7 — Source data Fig. 4 [file 44319_2025_534_MOESM7_ESM.zip › Figure 4/4E.csv]

Paw withdraw latencies to Cold stimulation (Cols plate test)
Day of behaviour	Experimental groups	Side of test	Numbers of animals
			1	2	3	4	5	6	7	8	9	Average	SD
(-)1 Day	Vehicle + NC siRNA	Ipsilateral	19	19.33333333	18.66666667	19	18	19.33333333	19	18.33333333	19	18.85185185
(-)1 Day	Vehicle + NT3 siRNA	Ipsilateral	18.66666667	19	19	19	19	18.33333333	18.66666667	19	18.66666667	18.81481481
(-)1 Day	PTX + NC siRNA	Ipsilateral	18.66666667	19	19.66666667	18.66666667	19	18.66666667	18.66666667	18.33333333	19	18.85185185
(-)1 Day	PTX + NT3 siRNA	Ipsilateral	19	18.66666667	19	19	19	18.66666667	19	18.66666667	19	18.88888889
2 Day	Vehicle + NC siRNA	Ipsilateral	18.66666667	19	18.66666667	19	18.66666667	19.33333333	19.33333333	18.33333333	19.66666667	18.96296296
2 Day	Vehicle + NT3 siRNA	Ipsilateral	19.66666667	19	19.33333333	18.66666667	18.33333333	18	18	19	19.33333333	18.81481481
2 Day	PTX + NC siRNA	Ipsilateral	18.66666667	19	19.33333333	19	19	19.33333333	18.33333333	18.66666667	19	18.92592593
2 Day	PTX + NT3 siRNA	Ipsilateral	19	18.66666667	19.33333333	18.66666667	18.33333333	19	18.66666667	19	19	18.85185185
4 Day	Vehicle + NC siRNA	Ipsilateral	18.66666667	18.66666667	19.33333333	18.66666667	19.33333333	19	18.66666667	18.66666667	19	18.88888889
4 Day	Vehicle + NT3 siRNA	Ipsilateral	19	19	19.33333333	19	19	19	19	18.66666667	18.33333333	18.92592593
4 Day	PTX + NC siRNA	Ipsilateral	17.66666667	17.33333333	17.66666667	18	18.33333333	18.33333333	17	16.66666667	17.66666667	17.62962963
4 Day	PTX + NT3 siRNA	Ipsilateral	18	17.33333333	17.66666667	18.66666667	17.33333333	17	16.33333333	17	18.66666667	17.55555556
7 Day	Vehicle + NC siRNA	Ipsilateral	19	18.66666667	19.33333333	18.66666667	19	19.33333333	19.33333333	18.33333333	18.66666667	18.92592593
7 Day	Vehicle + NT3 siRNA	Ipsilateral	18.66666667	19.33333333	19.33333333	18.66666667	19	19.33333333	19.33333333	18.33333333	17.66666667	18.85185185
7 Day	PTX + NC siRNA	Ipsilateral	15.33333333	15.66666667	14.66666667	15	16.33333333	15.33333333	13.33333333	12	14.33333333	14.66666667
7 Day	PTX + NT3 siRNA	Ipsilateral	15.66666667	15.33333333	15.66666667	16	16.33333333	16	15.33333333	15	15.66666667	15.66666667
10 Day	Vehicle + NC siRNA	Ipsilateral	19	18.33333333	18.66666667	19.33333333	19	18.66666667	19	19	18.66666667	18.85185185
10 Day	Vehicle + NT3 siRNA	Ipsilateral	19.33333333	18.66666667	19	19.33333333	18.66666667	18.33333333	18.33333333	19	19.33333333	18.88888889
10 Day	PTX + NC siRNA	Ipsilateral	12	12	12.33333333	11.66666667	11.66666667	11.66666667	12.66666667	12.33333333	12.66666667	12.11111111
10 Day	PTX + NT3 siRNA	Ipsilateral	14.33333333	14.33333333	14	14	14	14	13.33333333	14.33333333	14	14.03703704
12 Day	Vehicle + NC siRNA	Ipsilateral	18.33333333	18.66666667	18.66666667	18.66666667	18.66666667	18.66666667	19	19	12.01333333	17.96444444
12 Day	Vehicle + NT3 siRNA	Ipsilateral	18.66666667	18.66666667	18.66666667	18.66666667	19	19	19	19	19	18.85185185
12 Day	PTX + NC siRNA	Ipsilateral	11.33333333	11.33333333	11	10.66666667	10.66666667	10.66666667	10.66666667	10.33333333	10.66666667	10.81481481
12 Day	PTX + NT3 siRNA	Ipsilateral	14.33333333	15	15.33333333	15	15.33333333	15.66666667	15.33333333	15.66666667	15	15.18518519
14 Day	Vehicle + NC siRNA	Ipsilateral	18.33333333	18.33333333	18.66666667	19.66666667	19	18.33333333	19	19.33333333	18.66666667	18.81481481
14 Day	Vehicle + NT3 siRNA	Ipsilateral	19	19.33333333	18	18.66666667	18.66666667	19	19	19	19	18.85185185
14 Day	PTX + NC siRNA	Ipsilateral	10.66666667	11	11.33333333	11.33333333	11	11.33333333	11	9	8.333333333	10.55555556
14 Day	PTX + NT3 siRNA	Ipsilateral	15	14.66666667	15.33333333	14.66666667	17.66666667	14.33333333	16.66666667	16.66666667	16.33333333	15.7037037
