# Supplementary material for: Proneurotrophin-3 contributes to chemotherapy-induced neuropathic pain through TrkC-mediated CCL2 elevation in DRG neurons
Source: EMBO Rep. 2025 Nov 26;26(24):6141–58. doi: 10.1038/s44319-025-00534-1 (PMC12714783; doi:10.1038/s44319-025-00534-1)
Supplement: Supplementary file 7 — Source data Fig. 4 [file 44319_2025_534_MOESM7_ESM.zip › Figure 4/4F.csv]

Mechanical test (0.07 g von Frey filament)
Day of behaviour	Experimental groups	Side of test	Numbers of animals
			1	2	3	4	5	6	7	8	9	Average	SD
(-)1 Day	Vehicle + NC siRNA	Contralateral	20	10	10	10	10	10	10	10	10	11.11111111	3.333333333
(-)1 Day	Vehicle + NT3 siRNA	Contralateral	10	20	10	10	10	10	10	10	10	11.11111111	3.333333333
(-)1 Day	PTX + NC siRNA	Contralateral	10	20	10	10	10	10	20	10	10	12.22222222	4.409585518
(-)1 Day	PTX + NT3 siRNA	Contralateral	10	10	20	10	10	20	10	20	10	13.33333333	5
2 Day	Vehicle + NC siRNA	Contralateral	10	10	10	10	20	10	10	10	10	11.11111111	3.333333333
2 Day	Vehicle + NT3 siRNA	Contralateral	20	10	10	10	10	20	10	10	10	12.22222222	4.409585518
2 Day	PTX + NC siRNA	Contralateral	10	10	10	10	10	20	10	20	10	12.22222222	4.409585518
2 Day	PTX + NT3 siRNA	Contralateral	10	10	10	20	10	10	10	10	10	11.11111111	3.333333333
4 Day	Vehicle + NC siRNA	Contralateral	10	20	10	10	10	10	20	10	10	12.22222222	4.409585518
4 Day	Vehicle + NT3 siRNA	Contralateral	10	10	10	10	10	10	10	10	20	11.11111111	3.333333333
4 Day	PTX + NC siRNA	Contralateral	20	10	10	30	20	10	20	10	10	15.55555556	7.264831573
4 Day	PTX + NT3 siRNA	Contralateral	10	10	20	10	30	10	20	10	20	15.55555556	7.264831573
7 Day	Vehicle + NC siRNA	Contralateral	20	10	10	10	10	10	20	10	10	12.22222222	4.409585518
7 Day	Vehicle + NT3 siRNA	Contralateral	10	10	10	10	20	10	10	10	10	11.11111111	3.333333333
7 Day	PTX + NC siRNA	Contralateral	40	20	30	30	30	20	30	30	40	30	7.071067812
7 Day	PTX + NT3 siRNA	Contralateral	30	30	20	30	40	30	40	30	30	31.11111111	6.009252126
10 Day	Vehicle + NC siRNA	Contralateral	20	10	10	10	10	10	10	10	10	11.11111111	3.333333333
10 Day	Vehicle + NT3 siRNA	Contralateral	10	20	10	10	10	10	20	10	10	12.22222222	4.409585518
10 Day	PTX + NC siRNA	Contralateral	40	40	50	40	40	40	40	50	40	42.22222222	4.409585518
10 Day	PTX + NT3 siRNA	Contralateral	50	40	40	40	50	30	40	40	40	41.11111111	6.009252126
12 Day	Vehicle + NC siRNA	Contralateral	10	10	10	20	10	10	10	10	10	11.11111111	3.333333333
12 Day	Vehicle + NT3 siRNA	Contralateral	20	10	10	10	10	20	10	10	10	12.22222222	4.409585518
12 Day	PTX + NC siRNA	Contralateral	50	30	50	40	40	50	40	40	30	41.11111111	7.8173596
12 Day	PTX + NT3 siRNA	Contralateral	50	40	40	50	40	30	50	40	40	42.22222222	6.666666667
14 Day	Vehicle + NC siRNA	Contralateral	20	10	10	10	10	10	20	10	10	12.22222222	4.409585518
14 Day	Vehicle + NT3 siRNA	Contralateral	10	10	10	10	10	10	20	10	10	11.11111111	3.333333333
14 Day	PTX + NC siRNA	Contralateral	40	40	50	50	50	40	50	30	40	43.33333333	7.071067812
14 Day	PTX + NT3 siRNA	Contralateral	50	40	30	50	50	50	40	50	40	44.44444444	7.264831573
