# Supplementary material for: Proneurotrophin-3 contributes to chemotherapy-induced neuropathic pain through TrkC-mediated CCL2 elevation in DRG neurons
Source: EMBO Rep. 2025 Nov 26;26(24):6141–58. doi: 10.1038/s44319-025-00534-1 (PMC12714783; doi:10.1038/s44319-025-00534-1)
Supplement: Supplementary file 7 — Source data Fig. 4 [file 44319_2025_534_MOESM7_ESM.zip › Figure 4/4H.csv]

Paw withdraw latencies to Heat stimulation (Hargreavest test)
Day of behaviour	Experimental groups	Side of test	Numbers of animals
			1	2	3	4	5	6	7	8	9	Average	SD
(-)1 Day	Vehicle + NC siRNA	Contralateral	12.07	11.9933	12.0533	12.01333	12.0667	11.9267	12.0567	11.9567	12.0533	12.02111444	0.052085916
(-)1 Day	Vehicle + NT3 siRNA	Contralateral	12.077	12.08	12.0533	12.07667	12.08	11.9233	12.0767	12.0767	12.11	12.06151889	0.053776953
(-)1 Day	PTX + NC siRNA	Contralateral	12.083	12.09	12.0167	12.11333	12.06	12.06	12.07	12.04	12.1867	12.07997	0.048876964
(-)1 Day	PTX + NT3 siRNA	Contralateral	12.033	12.08	12.0667	12.03333	12.0867	12.0867	12.0567	12.16	12.01	12.06812556	0.043628584
2 Day	Vehicle + NC siRNA	Contralateral	12.177	12.0167	12.15	12.0233	12.1833	12.0633	12.1033	12.0867	12.1433	12.10521111	0.062604741
2 Day	Vehicle + NT3 siRNA	Contralateral	11.977	12.08	12.0333	12.08	12.0133	12.0533	12.06	12.0767	12.1133	12.0541	0.040978897
2 Day	PTX + NC siRNA	Contralateral	12.103	12.17	12.0533	11.9833	12.1667	12.0133	12.1333	12.05	12.1	12.08587778	0.065658697
2 Day	PTX + NT3 siRNA	Contralateral	12.06	12.01	12.06	12.0567	11.9333	12.1067	12.1033	12.04	12.1633	12.05925556	0.064889774
4 Day	Vehicle + NC siRNA	Contralateral	12.11	12.12	12.1433	12.16	12.06	12.0033	12.1433	12.19	12.03	12.10665556	0.062651818
4 Day	Vehicle + NT3 siRNA	Contralateral	12.183	11.9267	12.15	12.11	12.0767	12.1467	12.1333	12.05	12.0827	12.09545556	0.07580236
4 Day	PTX + NC siRNA	Contralateral	11.52	11.7467	11.7767	11.67	11.7833	11.75	11.7267	11.7833	11.8167	11.73037778	0.089280496
4 Day	PTX + NT3 siRNA	Contralateral	11.82	11.8533	11.8467	11.71	11.8667	11.7767	11.82	11.7733	11.5267	11.77704444	0.105816304
7 Day	Vehicle + NC siRNA	Contralateral	12.043	12.0933	12.04	12.0167	11.9467	12.05	12.06	12.1067	12.02	12.04182222	0.046659238
7 Day	Vehicle + NT3 siRNA	Contralateral	12.117	12.12	12.0367	11.97	12.09	12.04	12.0167	12.0267	11.9867	12.04486667	0.053720806
7 Day	PTX + NC siRNA	Contralateral	8.82	8.93	9.29667	9.34667	9.45333	9.45333	9.19333	9.91667	9.29333	9.30037	0.317846856
7 Day	PTX + NT3 siRNA	Contralateral	9.33	9.19667	9.07	9.54667	9.79	9.50333	9.78333	9.51333	9.64333	9.486295556	0.247841942
10 Day	Vehicle + NC siRNA	Contralateral	11.943	12.1633	12.0833	12.0367	12.0867	11.9933	12.0667	12.0933	12.1267	12.06588889	0.066986947
10 Day	Vehicle + NT3 siRNA	Contralateral	12.1	12.1533	12.0133	12.0633	12.13	11.99	12.0533	12.05	12.06	12.06813333	0.052256818
10 Day	PTX + NC siRNA	Contralateral	8.0067	7.78667	7.73	7.70667	7.74333	7.42667	8.27667	8.06667	7.92	7.851486667	0.246973969
10 Day	PTX + NT3 siRNA	Contralateral	8.51	7.57333	8.02667	8.00333	7.89667	7.81333	8.05667	8.00333	7.84667	7.97	0.251750152
12 Day	Vehicle + NC siRNA	Contralateral	12.04	12.0933	12.0667	12.1067	12.03	12.14	11.9767	12.23	12.0367	12.08001111	0.074003757
12 Day	Vehicle + NT3 siRNA	Contralateral	12.08	12.0433	12.02	12.0167	12.0467	11.98	11.94	12.04	12	12.01852222	0.041302263
12 Day	PTX + NC siRNA	Contralateral	7.6367	6.93	6.33667	7.07667	7.07	7.41	7.12	7.12333	7.53	7.137041111	0.382534273
12 Day	PTX + NT3 siRNA	Contralateral	7.32	7.47	7.36333	7.32667	8.18	8.14333	7.41333	7.15	6.79667	7.462592222	0.443055607
14 Day	Vehicle + NC siRNA	Contralateral	12.04	12.0633	12.0433	11.97	12.0633	12.0033	12.04	12.04	12.0067	12.02998889	0.030721428
14 Day	Vehicle + NT3 siRNA	Contralateral	12.027	11.9833	12.1033	12.11	12.09	12	11.9233	12.0033	12.25	12.05446667	0.095899035
14 Day	PTX + NC siRNA	Contralateral	7.11	7.27333	7.3	7.5	7.20667	7.33667	7.46	7.61667	7.79	7.39926	0.213358099
14 Day	PTX + NT3 siRNA	Contralateral	7.4633	7.4	7.33	7.72	7.06	7.49667	6.97	7.09667	7.16	7.299626667	0.244971379
