# Supplementary material for: Proneurotrophin-3 contributes to chemotherapy-induced neuropathic pain through TrkC-mediated CCL2 elevation in DRG neurons
Source: EMBO Rep. 2025 Nov 26;26(24):6141–58. doi: 10.1038/s44319-025-00534-1 (PMC12714783; doi:10.1038/s44319-025-00534-1)
Supplement: Supplementary file 7 — Source data Fig. 4 [file 44319_2025_534_MOESM7_ESM.zip › Figure 4/4I.csv]

																Relative Level of Protein (after normalizing to average control value)
Repeats	Treated groups	Band densities							Normalized to GAPDH
		ERK1	ERK2	pERK1	pERK2	GFAP	GAPDH		ERK1	ERK2	pERK1	pERK2	GFAP					ERK1	ERK2	pERK1	pERK2	GFAP
Repeat 1	Veh + NC siRNA	105.473	144.108	29.458	35.407	49.971	110.258		0.956601789	1.307007201	0.267173357	0.321128626	0.453218814					1.191876261	1.095027347	0.721306908	0.708488143	0.931095051
Repeat 2	Veh + NC siRNA	101.391	150.312	61.347	70.432	63.891	141.504		0.716523915	1.06224559	0.433535448	0.49773858	0.451513738					0.89275167	0.889962939	1.170446473	1.098132816	0.927592134
Repeat 3	Veh + NC siRNA	86.147	142.058	48.134	63.426	65.142	117.258		0.734679084	1.211499429	0.410496512	0.540909789	0.555544185					0.91537207	1.015009714	1.10824662	1.193379042	1.141312815
Repeat 1	PTX + NC siRNA	75.169	134.318	99.147	124.307	98.431	101.254		0.742380548	1.326545124	0.979190946	1.227674956	0.97211962					0.924967695	1.111396469	2.643591416	2.708550655	1.997127521
Repeat 2	PTX + NC siRNA	102.47	141.357	125.364	131.597	137.342	116.148		0.882236457	1.21704205	1.07934704	1.13301133	1.182474085					1.099220911	1.019653393	2.913989945	2.499699587	2.42928081
Repeat 3	PTX + NC siRNA	99.248	130.912	117.469	141.912	99.157	119.984		0.827176957	1.091078811	0.979038872	1.182757701	0.826418522					1.030619627	0.91411978	2.643180852	2.609452225	1.697798441
Repeat 1	Veh + NT3 siRNA	104.372	152.091	51.204	46.105	49.596	111.954		0.932275756	1.358513318	0.457366418	0.411820926	0.443003376					1.161567285	1.13817983	1.234784638	0.908577498	0.910108403
Repeat 2	Veh + NT3 siRNA	100.673	113.47	44.627	64.512	68.172	118.647		0.848508601	0.956366364	0.376132561	0.543730562	0.574578371					1.05719775	0.80125597	1.015471819	1.199602356	1.180416746
Repeat 3	Veh + NT3 siRNA	74.182	121.057	39.241	49.157	51.934	120.834		0.613916613	1.001845507	0.324751312	0.406814307	0.429796249					0.764908289	0.839358977	0.876754206	0.897531674	0.882975614
Repeat 1	PTX + NT3 siRNA	102.437	112.684	68.607	65.731	69.247	111.254		0.920748917	1.01285347	0.616669962	0.590819207	0.622422565					1.14720544	0.84858159	1.664867743	1.303491401	1.278708101
Repeat 2	PTX + NT3 siRNA	89.716	142.015	72.649	77.589	97.611	129.931		0.690489568	1.093003209	0.559135233	0.597155413	0.751252588					0.860314222	0.915732066	1.509537144	1.31747062	1.543377161
Repeat 3	PTX + NT3 siRNA	95.204	125.014	63.513	99.435	86.104	119.257		0.798309533	1.048273896	0.532572511	0.833787534	0.72200374					0.994652313	0.878257275	1.437823875	1.839538847	1.483288177
								Average value from three Veh + NC siRNA group	0.802601596	1.193584073	0.370401772	0.453258998	0.486758912
