# Supplementary material for: Proneurotrophin-3 contributes to chemotherapy-induced neuropathic pain through TrkC-mediated CCL2 elevation in DRG neurons
Source: EMBO Rep. 2025 Nov 26;26(24):6141–58. doi: 10.1038/s44319-025-00534-1 (PMC12714783; doi:10.1038/s44319-025-00534-1)
Supplement: Supplementary file 8 — Source data Fig. 5 [file 44319_2025_534_MOESM8_ESM.zip]

Archive with 15 entries (14 files):
- Figure 5/
- Figure 5/5A.csv
- Figure 5/5B.csv
- Figure 5/5B.tif
- Figure 5/5C.csv
- Figure 5/5D.csv
- Figure 5/5E.csv
- Figure 5/5F.csv
- Figure 5/5G.csv
- Figure 5/5H.csv
- Figure 5/5I.csv
- Figure 5/5L.csv
- Figure 5/5L.tif
- Figure 5/Fig.5 J&K.csv
- Figure 5/Thumbs.db
