# Supplementary material for: Proneurotrophin-3 contributes to chemotherapy-induced neuropathic pain through TrkC-mediated CCL2 elevation in DRG neurons
Source: EMBO Rep. 2025 Nov 26;26(24):6141–58. doi: 10.1038/s44319-025-00534-1 (PMC12714783; doi:10.1038/s44319-025-00534-1)
Supplement: Supplementary file 8 — Source data Fig. 5 [file 44319_2025_534_MOESM8_ESM.zip › Figure 5/5A.csv]

	Treated groups	Ct value							AVERAGE Ct			Treated groups					Average
		Tuba1a			Nt3 mRNA				Tubulin	Nt3 mRNA			NT3 ∆Ct	NT3 ∆∆Ct	NT3 2^∆∆Ct		Vehicle + NT3f/f	PTX + NT3f/f	PTX + NT3 cKD	Vehicle + NT3 cKD
Repeat 1	Vehicle + NT3f/f	16.95	17.23	16.91	30.38	30.41	30.55		17.03	30.44666667		Vehicle + NT3f/f	13.41666667	0.062222222	0.957787676		1.000643575	2.581865642	1.369214868	0.946302223
Repeat 2	Vehicle + NT3f/f	17.28	16.89	17.01	30.44	30.15	30.46		17.06	30.35		Vehicle + NT3f/f	13.29	-0.064444444	1.045682189
Repeat 3	Vehicle + NT3f/f	17.11	16.99	17.05	30.41	30.59	30.22		17.05	30.40666667		Vehicle + NT3f/f	13.35666667	0.002222222	0.998460859
Repeat 1	PTX + NT3f/f	17.15	17.16	17.1	29.22	29.11	29.07		17.13666667	29.13333333		PTX + NT3f/f	11.99666667	-1.357777778	2.562901047
Repeat 2	PTX + NT3f/f	17.12	17.32	17.25	29.1	29.23	29.15		17.23	29.16		PTX + NT3f/f	11.93	-1.424444444	2.684111204
Repeat 3	PTX + NT3f/f	17.58	17.43	17.21	29.35	29.76	29.21		17.40666667	29.44		PTX + NT3f/f	12.03333333	-1.321111111	2.498584676
Repeat 1	PTX + NT3 cKD	17.22	17.19	17.16	30.1	30.13	30.34		17.19	30.19		PTX + NT3 cKD	13	-0.354444444	1.278493162
Repeat 2	PTX + NT3 cKD	17.51	17.44	17.38	30.28	30.46	30.31		17.44333333	30.35		PTX + NT3 cKD	12.90666667	-0.447777778	1.363937728
Repeat 3	PTX + NT3 cKD	16.99	17.15	17.28	30.19	29.74	29.9		17.14	29.94333333		PTX + NT3 cKD	12.80333333	-0.551111111	1.465213716
Repeat 1	Vehicle + NT3 cKD	17.7	17.41	17.32	31.14	30.72	30.89		17.47666667	30.91666667		Vehicle + NT3 cKD	13.44	0.085555556	0.942421557
Repeat 2	Vehicle + NT3 cKD	17.59	17.66	17.6	31.02	30.88	31.01		17.61666667	30.97		Vehicle + NT3 cKD	13.35333333	-0.001111111	1.00077046
Repeat 3	Vehicle + NT3 cKD	17.31	17.18	17.27	30.65	30.76	30.89		17.25333333	30.76666667		Vehicle + NT3 cKD	13.51333333	0.158888889	0.895714652
												Average ∆Ct	13.35444444
