# Supplementary material for: Proneurotrophin-3 contributes to chemotherapy-induced neuropathic pain through TrkC-mediated CCL2 elevation in DRG neurons
Source: EMBO Rep. 2025 Nov 26;26(24):6141–58. doi: 10.1038/s44319-025-00534-1 (PMC12714783; doi:10.1038/s44319-025-00534-1)
Supplement: Supplementary file 8 — Source data Fig. 5 [file 44319_2025_534_MOESM8_ESM.zip › Figure 5/5B.csv]

Repeats	Treated groups	Band densities			Normalized to Actin		Relative Level of proNT3 (after normalizing to average control value)
		proNT3	Actin
Repeat 1	Vehicle + NT3f/f	89.947	131.276		0.685174746		0.972473993
Repeat 2	Vehicle + NT3f/f	102.356	137.435		0.744759341		1.057042884
Repeat 3	Vehicle + NT3f/f	87.983	128.673		0.683772042		0.970483124
Repeat 1	PTX + NT3f/f	242.536	133.485		1.816953216		2.578816218
Repeat 2	PTX + NT3f/f	239.157	140.268		1.705000428		2.419920732
Repeat 3	PTX + NT3f/f	229.976	132.189		1.739751417		2.469243088
Repeat 1	PTX + NT3 cKD	147.561	129.587		1.138702185		1.61616911
Repeat 2	PTX + NT3 cKD	137.492	130.527		1.053360607		1.495043127
Repeat 3	PTX + NT3 cKD	135.279	134.716		1.004179162		1.425239509
Repeat 1	Vehicle + NT3 cKD	95.837	138.782		0.690557853		0.980114279
Repeat 2	Vehicle + NT3 cKD	107.693	135.462		0.795005241		1.128357292
Repeat 3	Vehicle + NT3 cKD	90.157	131.586		0.685156476		0.972448061
				Average value from three Vehicle + NT3f/f group	0.70456871
