# Supplementary material for: Proneurotrophin-3 contributes to chemotherapy-induced neuropathic pain through TrkC-mediated CCL2 elevation in DRG neurons
Source: EMBO Rep. 2025 Nov 26;26(24):6141–58. doi: 10.1038/s44319-025-00534-1 (PMC12714783; doi:10.1038/s44319-025-00534-1)
Supplement: Supplementary file 8 — Source data Fig. 5 [file 44319_2025_534_MOESM8_ESM.zip › Figure 5/5C.csv]

Mechanical test (0.07 g von Frey filament)
Day of behaviour	Experimental groups	Side of test	Numbers of animals
			1	2	3	4	5	6	7	8	9	Average	SD
(-)1 Day	Vehicle + NT3f/f	Ipsilateral	10	10	20	10	10	10	20	10	10	12.22222222	4.409585518
(-)1 Day	Vehicle + NT3 cKD	Ipsilateral	10	20	10	10	10	10	10	20	10	12.22222222	4.409585518
(-)1 Day	PTX + NT3f/f	Ipsilateral	10	10	20	10	10	20	10	10	10	12.22222222	4.409585518
(-)1 Day	PTX + NT3 cKD	Ipsilateral	10	20	10	10	10	20	10	10	10	12.22222222	4.409585518
7 Day	Vehicle + NT3f/f	Ipsilateral	10	10	20	10	20	10	10	10	10	12.22222222	4.409585518
7 Day	Vehicle + NT3 cKD	Ipsilateral	20	10	10	10	20	10	10	10	10	12.22222222	4.409585518
7 Day	PTX + NT3f/f	Ipsilateral	30	30	30	40	30	30	30	40	30	32.22222222	4.409585518
7 Day	PTX + NT3 cKD	Ipsilateral	40	30	40	30	30	20	30	40	30	32.22222222	6.666666667
10 Day	Vehicle + NT3f/f	Ipsilateral	10	10	20	10	10	10	10	10	20	12.22222222	4.409585518
10 Day	Vehicle + NT3 cKD	Ipsilateral	10	10	20	10	10	10	10	10	20	12.22222222	4.409585518
10 Day	PTX + NT3f/f	Ipsilateral	30	40	40	30	40	40	40	40	40	37.77777778	4.409585518
10 Day	PTX + NT3 cKD	Ipsilateral	40	30	40	40	40	40	30	30	30	35.55555556	5.270462767
12 Day	Vehicle + NT3f/f	Ipsilateral	10	10	10	10	20	10	10	10	10	11.11111111	3.333333333
12 Day	Vehicle + NT3 cKD	Ipsilateral	20	10	10	10	10	10	10	10	10	11.11111111	3.333333333
12 Day	PTX + NT3f/f	Ipsilateral	40	40	50	40	40	40	30	40	40	40	5
12 Day	PTX + NT3 cKD	Ipsilateral	30	30	30	40	30	30	40	30	30	32.22222222	4.409585518
14 Day	Vehicle + NT3f/f	Ipsilateral	10	20	10	10	10	10	10	10	20	12.22222222	4.409585518
14 Day	Vehicle + NT3 cKD	Ipsilateral	10	10	10	20	10	10	10	10	10	11.11111111	3.333333333
14 Day	PTX + NT3f/f	Ipsilateral	40	50	40	40	40	30	30	40	40	38.88888889	6.009252126
14 Day	PTX + NT3 cKD	Ipsilateral	30	30	20	30	20	30	20	30	20	25.55555556	5.270462767
28 Day	Vehicle + NT3f/f	Ipsilateral	10	20	10	10	10	20	10	10	20	13.33333333	5
28 Day	Vehicle + NT3 cKD	Ipsilateral	10	10	10	10	20	10	10	10	20	12.22222222	4.409585518
28 Day	PTX + NT3f/f	Ipsilateral	40	40	40	40	40	40	30	40	50	40	5
28 Day	PTX + NT3 cKD	Ipsilateral	20	30	30	30	20	30	20	30	30	26.66666667	5
