# Supplementary material for: Proneurotrophin-3 contributes to chemotherapy-induced neuropathic pain through TrkC-mediated CCL2 elevation in DRG neurons
Source: EMBO Rep. 2025 Nov 26;26(24):6141–58. doi: 10.1038/s44319-025-00534-1 (PMC12714783; doi:10.1038/s44319-025-00534-1)
Supplement: Supplementary file 8 — Source data Fig. 5 [file 44319_2025_534_MOESM8_ESM.zip › Figure 5/5E.csv]

Paw withdraw latencies to Heat stimulation (Hargreavest test)
Day of behaviour	Experimental groups	Side of test	Numbers of animals
			1	2	3	4	5	6	7	8	9	Average	SD
(-)1 Day	Vehicle + NT3f/f	Ipsilateral	12.13	12.1633	11.8833	12.0067	11.9767	12.1	11.9333	12.02	11.98666667	12.02221852	0.09243732
(-)1 Day	Vehicle + NT3 cKD	Ipsilateral	12.21	12.01	11.8767	12.0067	12	11.9633	11.9967	12.02	11.98666667	12.00778519	0.087205114
(-)1 Day	PTX + NT3f/f	Ipsilateral	12.1533	12.0667	12.0467	11.99	11.8767	11.8533	11.8867	11.92	12.15666667	11.99445185	0.117504653
(-)1 Day	PTX + NT3 cKD	Ipsilateral	12.0633	12.0767	11.9233	12.0167	11.9733	11.9967	11.8767	12.08	12.07	12.00852222	0.072993643
7 Day	Vehicle + NT3f/f	Ipsilateral	12.13	12.1433	11.9333	12.0533	11.9267	12.04	11.9867	11.9333	12.07	12.02406667	0.083673846
7 Day	Vehicle + NT3 cKD	Ipsilateral	12.16	12.1267	11.81	11.96	11.8133	12.0033	12.02	12.0233	12.15333333	12.00777037	0.131401704
7 Day	PTX + NT3f/f	Ipsilateral	10.1367	10.2867	9.96333	9.96	9.97667	9.96667	9.88333	9.87667	9.88333	9.9926	0.135750172
7 Day	PTX + NT3 cKD	Ipsilateral	10.33	10.1833	9.79667	9.88333	9.66	9.92	9.74	9.63	9.66	9.867033333	0.245059344
10 Day	Vehicle + NT3f/f	Ipsilateral	12.05	12.1433	11.9567	11.9733	12.0167	12.01	12.0167	11.9467	12.2	12.03482222	0.085299513
10 Day	Vehicle + NT3 cKD	Ipsilateral	12.09	12.1167	11.9633	12.0133	12.04	12.1	12.0233	11.99	12.06333333	12.04443704	0.052111442
10 Day	PTX + NT3f/f	Ipsilateral	8.94	8.84667	8.54	8.16667	8.05	7.88	8.00667	8.02667	8.16667	8.291483333	0.387395283
10 Day	PTX + NT3 cKD	Ipsilateral	9.09	9.06333	8.34333	8.45667	8.72667	8.68333	8.82667	8.14	8.82667	8.684074444	0.319164693
12 Day	Vehicle + NT3f/f	Ipsilateral	12.04	12.16	11.9467	12.0333	11.94	12.0233	12.01	12.0233	12.07333333	12.02777037	0.065548261
12 Day	Vehicle + NT3 cKD	Ipsilateral	12.1467	12.1167	11.87	12.0967	11.9067	12.0033	12.0167	12.0033	12.04	12.02223333	0.09188807
12 Day	PTX + NT3f/f	Ipsilateral	7.66667	7.65333	7.33667	7.44333	7.32	7.21667	7.16	7.20333	7.22	7.357777778	0.191644752
12 Day	PTX + NT3 cKD	Ipsilateral	10.64	10.5567	10.0267	10.72	10.9067	10.7067	10.67	10.6333	10.49666667	10.5951963	0.241990844
14 Day	Vehicle + NT3f/f	Ipsilateral	12.1067	12.17	12.05	11.9667	12.1	12.0167	11.91	12.0267	12.08	12.04742222	0.078378693
14 Day	Vehicle + NT3 cKD	Ipsilateral	12.1867	12.1667	11.9433	12.0633	12.0367	12.02	11.91	12.06	12.19333333	12.06444815	0.102047877
14 Day	PTX + NT3f/f	Ipsilateral	7.69	7.70667	7.62	7.62667	7.98667	7.63	7.51667	7.63	8.08	7.720742222	0.18642666
14 Day	PTX + NT3 cKD	Ipsilateral	10.9633	9.92	10.8867	10.8767	10.91	11.3767	10.9633	10.91	10.00333333	10.75667037	0.476405436
28 Day	Vehicle + NT3f/f	Ipsilateral	12.1	12.17	12.0333	11.94	11.99	11.9633	12.03	11.99	12.01333333	12.02554815	0.071027448
28 Day	Vehicle + NT3 cKD	Ipsilateral	12.1767	12.1667	12.1133	12.05	12.0467	12.01	12.03	12.03	12.08333333	12.07852593	0.061111696
28 Day	PTX + NT3f/f	Ipsilateral	8.35667	8.30333	8.30667	8.18667	8.21	8.38	8.35667	8.12	7.78	8.222223333	0.18780953
28 Day	PTX + NT3 cKD	Ipsilateral	11.0267	9.9667	10.96	11.0067	11.5333	11.08	11.15	11.15	10.55666667	10.93667407	0.442482831
