# Supplementary material for: Proneurotrophin-3 contributes to chemotherapy-induced neuropathic pain through TrkC-mediated CCL2 elevation in DRG neurons
Source: EMBO Rep. 2025 Nov 26;26(24):6141–58. doi: 10.1038/s44319-025-00534-1 (PMC12714783; doi:10.1038/s44319-025-00534-1)
Supplement: Supplementary file 8 — Source data Fig. 5 [file 44319_2025_534_MOESM8_ESM.zip › Figure 5/5F.csv]

Paw withdraw latencies to Cold stimulation (Cols plate test)
Day of behaviour	Experimental groups	Side of test	Numbers of animals
			1	2	3	4	5	6	7	8	9	Average	SD
(-)1 Day	Vehicle + NT3f/f	Ipsilateral	19.6667	19.3333	19	19	19.3333	19	19.3333	18.6667	19.3333	19.18517778	0.293963445
(-)1 Day	Vehicle + NT3 cKD	Ipsilateral	18.6667	19	18.6667	19.3333	19.6667	19.3333	19	19.3333	19.6667	19.18518889	0.376790378
(-)1 Day	PTX + NT3f/f	Ipsilateral	19.6667	19.3333	19.6667	19	19.3333	19	19.3333	19.3333	19	19.29628889	0.26058813
(-)1 Day	PTX + NT3 cKD	Ipsilateral	19.6667	19.3333	19.3333	19.3333	18.6667	19.6667	19	19.6667	18.6667	19.25926667	0.400614884
7 Day	Vehicle + NT3f/f	Ipsilateral	19.3333	18.6667	19.3333	18.6667	19.3333	19.3333	19.3333	19	19.3333	19.14813333	0.293942971
7 Day	Vehicle + NT3 cKD	Ipsilateral	19	19.3333	19.3333	18.6667	19	19.3333	19.3333	19.3333	19	19.14813333	0.242136836
7 Day	PTX + NT3f/f	Ipsilateral	16	15.6667	14.3333	14	13.6667	14	13.3333	13.6667	13.3333	14.22222222	0.971833891
7 Day	PTX + NT3 cKD	Ipsilateral	16.6667	16	14.3333	13.6667	13.6667	14	13.6667	14	14	14.44445556	1.105541597
10 Day	Vehicle + NT3f/f	Ipsilateral	19.3333	18.6667	19.3333	19.3333	18.6667	19.3333	19.3333	19	18.6667	19.07406667	0.323909378
10 Day	Vehicle + NT3 cKD	Ipsilateral	19	19.3333	19.3333	18.6667	19.3333	19.3333	19	19.3333	19	19.14813333	0.242136836
10 Day	PTX + NT3f/f	Ipsilateral	14	14.3333	12.6667	13.6667	13	14	13.3333	13.3333	13	13.48147778	0.555546667
10 Day	PTX + NT3 cKD	Ipsilateral	14.6667	14.3333	14.3333	14.6667	14.3333	14	14.3333	14	14.6667	14.37036667	0.260595237
12 Day	Vehicle + NT3f/f	Ipsilateral	19	19.3333	19	19	19.3333	20	19.3333	19.3333	19.3333	19.29627778	0.309317748
12 Day	Vehicle + NT3 cKD	Ipsilateral	19.3333	19	19	19	19.3333	19.6667	19.3333	19	19	19.18517778	0.242161691
12 Day	PTX + NT3f/f	Ipsilateral	12.6667	12.3333	12.3333	12	11.3333	12.3333	12	13	11.3333	12.14813333	0.5555675
12 Day	PTX + NT3 cKD	Ipsilateral	15.6667	15.3333	16	15.6667	15	15.6667	16	15.3333	15	15.51852222	0.376805121
14 Day	Vehicle + NT3f/f	Ipsilateral	19	19.3333	19.3333	19	19.3333	18.6667	19.3333	19.6667	19.3333	19.22221111	0.288665513
14 Day	Vehicle + NT3 cKD	Ipsilateral	19.6667	19.6667	19	19.3333	19.3333	19	19	19.3333	19	19.25925556	0.277786668
14 Day	PTX + NT3f/f	Ipsilateral	13.3333	13	12.6667	12.3333	11	11.3333	11.3333	10.6667	11.3333	11.88887778	0.957424207
14 Day	PTX + NT3 cKD	Ipsilateral	16.6667	16.3333	16	16	14.6667	16	15.3333	15	14.6667	15.62963333	0.734923571
28 Day	Vehicle + NT3f/f	Ipsilateral	19	19.3333	19.3333	19.6667	19.3333	18.6667	19	19	19.3333	19.18517778	0.293963445
28 Day	Vehicle + NT3 cKD	Ipsilateral	19.6667	19.6667	19.3333	19	19	19	18.6667	19.3333	19	19.18518889	0.337933079
28 Day	PTX + NT3f/f	Ipsilateral	14.3333	14	13.6667	14.3333	14.3333	14.3333	13.3333	13.3333	13.3333	7.43667	0.471401575
28 Day	PTX + NT3 cKD	Ipsilateral	17	16.3333	15.6667	16	16.3333	15.6667	15.6667	16.3333	15.6667	16.07407778	0.464789546
