# Supplementary material for: Proneurotrophin-3 contributes to chemotherapy-induced neuropathic pain through TrkC-mediated CCL2 elevation in DRG neurons
Source: EMBO Rep. 2025 Nov 26;26(24):6141–58. doi: 10.1038/s44319-025-00534-1 (PMC12714783; doi:10.1038/s44319-025-00534-1)
Supplement: Supplementary file 8 — Source data Fig. 5 [file 44319_2025_534_MOESM8_ESM.zip › Figure 5/5H.csv]

Mechanical test (0.4 g von Frey filament)
Day of behaviour	Experimental groups	Side of test	Numbers of animals
			1	2	3	4	5	6	7	8	9	Average	SD
(-)1 Day	Vehicle + NT3f/f	Contralateral	40	40	40	30	40	40	50	40	40	40	5
(-)1 Day	Vehicle + NT3 cKD	Contralateral	40	50	40	40	40	40	40	50	50	43.33333333	5
(-)1 Day	PTX + NT3f/f	Contralateral	40	40	50	40	50	40	40	40	40	42.22222222	4.409585518
(-)1 Day	PTX + NT3 cKD	Contralateral	50	40	50	40	40	40	30	40	50	42.22222222	6.666666667
7 Day	Vehicle + NT3f/f	Contralateral	40	40	40	50	40	40	30	30	40	38.88888889	6.009252126
7 Day	Vehicle + NT3 cKD	Contralateral	40	50	50	40	50	30	30	40	40	41.11111111	7.8173596
7 Day	PTX + NT3f/f	Contralateral	60	70	50	70	70	70	50	70	70	64.44444444	8.819171037
7 Day	PTX + NT3 cKD	Contralateral	70	60	70	70	60	60	70	60	70	65.55555556	5.270462767
10 Day	Vehicle + NT3f/f	Contralateral	40	40	30	50	40	50	30	40	40	40	7.071067812
10 Day	Vehicle + NT3 cKD	Contralateral	40	30	40	40	50	40	40	40	50	41.11111111	6.009252126
10 Day	PTX + NT3f/f	Contralateral	70	70	80	70	80	70	70	70	80	73.33333333	5
10 Day	PTX + NT3 cKD	Contralateral	70	70	70	70	80	80	80	70	80	74.44444444	5.270462767
12 Day	Vehicle + NT3f/f	Contralateral	40	40	40	30	40	50	40	40	30	38.88888889	6.009252126
12 Day	Vehicle + NT3 cKD	Contralateral	40	40	40	40	30	40	40	40	40	38.88888889	3.333333333
12 Day	PTX + NT3f/f	Contralateral	80	90	70	80	90	80	70	80	90	81.11111111	7.8173596
12 Day	PTX + NT3 cKD	Contralateral	70	60	70	70	50	60	70	60	60	63.33333333	7.071067812
14 Day	Vehicle + NT3f/f	Contralateral	40	40	40	30	40	40	40	40	50	40	5
14 Day	Vehicle + NT3 cKD	Contralateral	40	40	40	40	40	40	30	30	40	37.77777778	4.409585518
14 Day	PTX + NT3f/f	Contralateral	80	80	90	80	80	70	80	80	80	80	5
14 Day	PTX + NT3 cKD	Contralateral	60	60	60	60	60	50	50	60	60	57.77777778	4.409585518
28 Day	Vehicle + NT3f/f	Contralateral	40	40	30	40	40	30	40	40	40	37.77777778	4.409585518
28 Day	Vehicle + NT3 cKD	Contralateral	40	40	40	40	40	40	30	40	40	38.88888889	3.333333333
28 Day	PTX + NT3f/f	Contralateral	80	70	80	70	80	70	70	70	90	75.55555556	7.264831573
28 Day	PTX + NT3 cKD	Contralateral	60	60	60	60	50	60	50	50	60	56.66666667	5
