# Supplementary material for: Proneurotrophin-3 contributes to chemotherapy-induced neuropathic pain through TrkC-mediated CCL2 elevation in DRG neurons
Source: EMBO Rep. 2025 Nov 26;26(24):6141–58. doi: 10.1038/s44319-025-00534-1 (PMC12714783; doi:10.1038/s44319-025-00534-1)
Supplement: Supplementary file 8 — Source data Fig. 5 [file 44319_2025_534_MOESM8_ESM.zip › Figure 5/5I.csv]

Paw withdraw latencies to Heat stimulation (Hargreavest test)
Day of behaviour	Experimental groups	Side of test	Numbers of animals
			1	2	3	4	5	6	7	8	9	Average	SD
(-)1 Day	Vehicle + NT3f/f	Contralateral	12.0567	12.1867	11.8433	12.02	12.0067	12.05	11.9867	11.98	12.05	12.02001111	0.090169596
(-)1 Day	Vehicle + NT3 cKD	Contralateral	11.93	12.03	11.9633	12.0533	11.9133	12.0033	11.9767	12.0033	12.0533	11.99183333	0.050385985
(-)1 Day	PTX + NT3f/f	Contralateral	12.14	12.11	11.9867	12.0767	11.9533	11.98	11.7967	11.81	12.0767	11.99223333	0.124052187
(-)1 Day	PTX + NT3 cKD	Contralateral	12.13	12.15	11.9333	12.0033	11.9733	11.9333	11.9833	11.9933	11.9833	12.00923333	0.078148049
7 Day	Vehicle + NT3f/f	Contralateral	12.12	12.09	11.96	11.8567	11.9767	11.9433	11.91	11.8833	11.9433	11.96481111	0.088163292
7 Day	Vehicle + NT3 cKD	Contralateral	12.04	12.0433	11.9067	11.92	11.9967	11.9367	11.9	12	11.92	11.9626	0.057455113
7 Day	PTX + NT3f/f	Contralateral	10.2433	10.0733	10.04	9.94333	9.33333	10.06	9.95333	9.70667	9.88333	9.33333	0.263274012
7 Day	PTX + NT3 cKD	Contralateral	10.2333	10.2567	9.97667	9.89	9.83667	9.67333	9.81667	9.46333	9.67333	9.868888889	0.259803965
10 Day	Vehicle + NT3f/f	Contralateral	12.11	12.1367	12.04	12.0033	12.0233	12.0067	11.9267	12.0567	12.0067	12.03445556	0.062182757
10 Day	Vehicle + NT3 cKD	Contralateral	12.15	12.1333	11.99	12.02	12.03	11.9367	11.9833	11.9633	12.03	12.02628889	0.072441018
10 Day	PTX + NT3f/f	Contralateral	8.72667	8.85333	7.90333	7.86667	8.09333	7.78	7.88	8.07333	7.86667	8.115925556	0.396399327
10 Day	PTX + NT3 cKD	Contralateral	9.1	9.06	8.27333	8.35	8.37333	8.29667	8.68	8.63333	8.37333	8.57111	0.321243707
12 Day	Vehicle + NT3f/f	Contralateral	12.1467	12.1333	12.07	11.8933	12.0133	11.9967	12.0467	11.9767	12.0133	12.03222222	0.07851646
12 Day	Vehicle + NT3 cKD	Contralateral	12.1433	12.17	12.0133	11.9567	12.0367	12.0033	12.0567	12.04	11.9567	12.04185556	0.073965568
12 Day	PTX + NT3f/f	Contralateral	7.37333	7.72667	7.41333	7.37667	7.01333	7.02	7.25333	7.04	7.01333	7.247776667	0.248530313
12 Day	PTX + NT3 cKD	Contralateral	10.77	10.7833	10.87	10.7667	10.58	10.6933	10.81	10.79	10.6933	10.75073333	0.084196734
14 Day	Vehicle + NT3f/f	Contralateral	12.2067	12.16	11.8333	11.9967	12.04	12	12.01	11.9367	12.04	12.02482222	0.11061548
14 Day	Vehicle + NT3 cKD	Contralateral	12.15	12.1933	11.99	11.9067	12.03	11.9933	11.9367	12.0133	11.9067	12.01333333	0.100563003
14 Day	PTX + NT3f/f	Contralateral	7.41667	7.75333	7.30333	7.66333	7.47667	7.58	7.66667	7.47333	7.58	7.545925556	0.141123976
14 Day	PTX + NT3 cKD	Contralateral	10.9833	11.0067	11.1867	10.9633	10.9333	10.9933	11.0133	10.0833	10.9333	10.89961111	0.315294436
28 Day	Vehicle + NT3f/f	Contralateral	12.2367	12.2067	11.9867	11.9433	12.06	11.9433	11.9567	12.03	12.06	12.04704444	0.109210074
28 Day	Vehicle + NT3 cKD	Contralateral	12.1	12.2133	11.94	12.0433	11.9067	12.0033	11.9067	12.01	12.0433	12.01851111	0.098287454
28 Day	PTX + NT3f/f	Contralateral	7.52333	7.6	7.52333	7.78	7.56333	7.43667	7.42667	7.51667	7.78	7.43667	0.129721186
28 Day	PTX + NT3 cKD	Contralateral	11.0367	11.0467	11.1267	11.1333	11.03	10.09	11.1233	9.0833	11.03	10.74444444	0.704309375
