# Supplementary material for: Proneurotrophin-3 contributes to chemotherapy-induced neuropathic pain through TrkC-mediated CCL2 elevation in DRG neurons
Source: EMBO Rep. 2025 Nov 26;26(24):6141–58. doi: 10.1038/s44319-025-00534-1 (PMC12714783; doi:10.1038/s44319-025-00534-1)
Supplement: Supplementary file 8 — Source data Fig. 5 [file 44319_2025_534_MOESM8_ESM.zip › Figure 5/5L.csv]

																Relative Level of Protein (after normalizing to average control value)
Repeats	Treated groups	Band densities							Normalized to GAPDH
		ERK1	ERK2	pERK1	pERK2	GFAP	GAPDH		ERK1	ERK2	pERK1	pERK2	GFAP		ERK1	ERK2	pERK1	pERK2	GFAP
Repeat 1	Vehicle + NT3f/f	97.254	102.158	28.459	36.172	48.617	110.437		0.880628775	0.925034182	0.257694432	0.327535156	0.440223838		1.113700021	1.125530558	0.90652481	1.152058689	1.181096702
Repeat 2	Vehicle + NT3f/f	91.678	98.736	31.594	29.408	43.259	141.257		0.649015624	0.698981289	0.223663252	0.208187913	0.30624323		0.820787072	0.85048187	0.786808956	0.732271604	0.821633992
Repeat 3	Vehicle + NT3f/f	101.473	101.359	44.736	38.202	44.768	120.439		0.842526092	0.841579555	0.371441144	0.317189615	0.371706839		1.065512907	1.023987572	1.306666234	1.115669708	0.997269307
Repeat 1	PTX + NT3f/f	100.438	97.954	102.432	105.436	103.52	108.637		0.924528476	0.901663338	0.94288318	0.970534901	0.952898184		1.169218417	1.097094204	3.316901295	3.413719551	2.55657419
Repeat 2	PTX + NT3f/f	93.428	100.489	108.917	103.475	107.568	156.394		0.597388647	0.642537437	0.696426973	0.661630242	0.687801322		0.755496263	0.781804105	2.449910634	2.327191005	1.845333676
Repeat 3	PTX + NT3f/f	94.681	99.257	103.569	109.832	109.342	119.976		0.789166167	0.827307128	0.86324765	0.915449757	0.911365606		0.998030499	1.00662167	3.036757159	3.21996533	2.445144535
Repeat 1	PTX + NT3 cKD	96.751	98.365	60.348	51.729	51.989	105.482		0.917227584	0.932528773	0.57211657	0.490405946	0.492870822		1.159985238	1.134649562	2.012607958	1.724933709	1.322345705
Repeat 2	PTX + NT3 cKD	104.861	100.369	51.706	56.505	67.509	157.816		0.664451006	0.635987479	0.327634714	0.358043544	0.427770315		0.840307653	0.773834477	1.152562725	1.25936764	1.147684574
Repeat 3	PTX + NT3 cKD	98.468	97.954	54.37	60.981	54.707	114.927		0.856787352	0.852314948	0.473082914	0.530606385	0.47601521		1.083548618	1.037049806	1.664224542	1.86633308	1.277123012
Repeat 1	Vehicle + NT3 cKD	97.891	99.438	35.421	40.809	49.606	107.538		0.910292176	0.924677788	0.329381242	0.379484461	0.461288103		1.151214273	1.125096918	1.158706711	1.33478304	1.237610983
Repeat 2	Vehicle + NT3 cKD	100.469	98.793	41.702	33.482	40.536	145.634		0.689873244	0.678364942	0.286347968	0.229905105	0.278341596		0.872458257	0.825397036	1.007323035	0.808658761	0.746775419
Repeat 3	Vehicle + NT3 cKD	99.453	102.134	38.436	37.804	42.709	109.437		0.908769429	0.933267542	0.351215768	0.345440756	0.390261063		1.149288509	1.135548456	1.235516828	1.21503911	1.047049285
								Average value from three Vehicle + NT3f/f group	0.790723497	0.821865009	0.284266276	0.284304228	0.372724636
