# Supplementary material for: Proneurotrophin-3 contributes to chemotherapy-induced neuropathic pain through TrkC-mediated CCL2 elevation in DRG neurons
Source: EMBO Rep. 2025 Nov 26;26(24):6141–58. doi: 10.1038/s44319-025-00534-1 (PMC12714783; doi:10.1038/s44319-025-00534-1)
Supplement: Supplementary file 8 — Source data Fig. 5 [file 44319_2025_534_MOESM8_ESM.zip › Figure 5/Fig.5 J&K.csv]

	Pre-conditionin										Post-conditionin									Difference score in Time spent in the lidocaine-paired chamber (Post-Pre)
	Experimental groups										Experimental groups									Experimental groups
	Vehicle + NT3f/f		Vehicle + NT3 cKD		PTX + NT3f/f		PTX + NT3 cKD				Vehicle + NT3f/f		Vehicle + NT3 cKD		PTX + NT3f/f		PTX + NT3 cKD
Animal no.	Lidocaine-paired	Saline-paired	Lidocaine-paried	Saline-paired	Lidocaine-paired	Saline-paired	Lidocaine-paired	Saline-paired		Animal no.	Lidocaine-paired	Saline-paired	Lidocaine-paired	Saline-paired	Lidocaine-paired	Saline-paired	Lidocaine-paired	Saline-paired		Vehicle + NT3f/f	Vehicle + NT3 cKD	PTX + NT3f/f	PTX + NT3 cKD
1	440.397	459.603	416.278	483.722	453.77	446.23	426.7	473.3		1	456.8	443.2	484.26	415.74	580.92	319.08	500.08	399.92		16.403	67.982	127.15	73.38
2	444.63	455.37	419.327	480.673	468.861	431.139	482.43	417.57		2	470.13	429.87	460.92	439.08	600.18	299.82	479.93	420.07		25.5	41.593	131.319	-2.5
3	436.159	463.841	448.357	451.643	468.137	431.863	398.157	501.843		3	466.273	433.727	459.879	440.121	592.157	307.843	509.153	390.847		30.114	11.522	124.02	110.996
4	426.178	473.822	405.378	494.622	445.386	454.614	423.158	476.842		4	489.256	410.744	410.357	489.643	601.487	298.513	515.147	384.853		63.078	4.979	156.101	91.989
5	489.369	410.631	417.346	482.654	425.197	474.803	455.369	444.631		5	458.961	441.039	501.234	398.766	578.765	321.235	501.237	398.763		-30.408	83.888	153.568	45.868
6	459.157	440.843	458.756	441.244	500.723	399.277	401.379	498.621		6	480.369	419.631	457.168	442.832	590.482	309.518	489.587	410.413		21.212	-1.588	89.759	88.208
7	467.23	432.77	423.156	476.844	470.254	429.746	450.716	449.284		7	452.723	447.277	420.589	479.411	602.135	297.865	501.264	398.736		-14.507	-2.567	131.881	50.548
8	428.319	471.681	426.244	473.756	455.38	444.62	438.361	461.639		8	469.329	430.671	451.221	448.779	593.31	306.69	498.245	401.755		51.807	-5.991	189.589	20.585
9	448.929	451.071	421.358	478.642	410.769	489.231	468.982	431.018		9	480.126	419.874	415.367	484.633	600.358	299.642	489.567	410.433		20.40066667	24.97722222	137.9241111	59.88422222
Mean	448.9297778	451.0702222	426.2444444	473.7555556	455.3863333	444.6136667	438.3613333	461.6386667		Mean	469.3296667	430.6703333	451.2216667	448.7783333	593.3104444	306.6895556	498.2455556	401.7544444	Mean	20.39996296	24.97724691	137.9234568	59.88424691
SD	20.22270261	20.22270261	16.73751048	16.73751048	26.51727861	26.51727861	28.88074739	28.88074739			12.17452962	12.17452962	31.00598591	31.00598591	8.775044688	8.775044688	10.67592846	10.67592846		29.03611974	32.78790291	27.2805372	35.96411852
