# Supplementary material for: Proneurotrophin-3 contributes to chemotherapy-induced neuropathic pain through TrkC-mediated CCL2 elevation in DRG neurons
Source: EMBO Rep. 2025 Nov 26;26(24):6141–58. doi: 10.1038/s44319-025-00534-1 (PMC12714783; doi:10.1038/s44319-025-00534-1)
Supplement: Supplementary file 9 — Source data Fig. 6 [file 44319_2025_534_MOESM9_ESM.zip › Figure 6/6A.csv]

	Treated groups	Ct value							AVERAGE Ct			Treated groups					Average
		Tuba1a			Nt3 mRNA				Tubulin	Nt3 mRNA			NT3 ∆Ct	NT3 ∆∆Ct	NT3 2^∆∆Ct		GFP	Nt3 mRNA
Repeat 1	GFP	16.15	16.29	17.02	30.02	30.59	30.21		16.48666667	30.27333333		GFP 1	13.78666667	0.32	0.801069878		1.012390412	3.356763319
Repeat 1	NT3	16.58	16.23	16.69	28.14	28.01	28.17		16.5	28.10666667		GFP 2	13.36	-0.106666667	1.076737568
Repeat 2	GFP	16.78	17.02	16.55	29.99	30.28	30.16		16.78333333	30.14333333		GFP 3	13.25333333	-0.213333333	1.159363791
Repeat 2	NT3	16.42	16.37	16.49	28.11	27.97	28.13		16.42666667	28.07		NT3 1	11.60666667	-1.86	3.630076621
Repeat 3	GFP	16.71	17.06	16.88	30.05	30.22	30.14		16.88333333	30.13666667		NT3 2	11.64333333	-1.823333333	3.538979325
Repeat 3	NT3	16.12	16.64	16.31	28.46	28.29	28.11		16.35666667	28.28666667		NT3 3	11.93	-1.536666667	2.901234011
												Average ∆Ct	13.46666667
