# Supplementary material for: Proneurotrophin-3 contributes to chemotherapy-induced neuropathic pain through TrkC-mediated CCL2 elevation in DRG neurons
Source: EMBO Rep. 2025 Nov 26;26(24):6141–58. doi: 10.1038/s44319-025-00534-1 (PMC12714783; doi:10.1038/s44319-025-00534-1)
Supplement: Supplementary file 9 — Source data Fig. 6 [file 44319_2025_534_MOESM9_ESM.zip › Figure 6/6B.csv]

Repeats	Treated groups	Band densities			Normalized to Actin		Relative Level of proNT3 (after normalizing to average control value)
		proNT3	Actin
Repeat 1	GFP	91.141	231.508		0.39368402		0.933710742
Repeat 2	GFP	66.293	199.861		0.331695528		0.786691007
Repeat 3	GFP	84.385	156.407		0.539521888		1.279598251
Repeat 1	NT3-OE	202.932	211.304		0.960379359		2.27775698
Repeat 2	NT3-OE	177.667	249.413		0.712340576		1.689476876
Repeat 3	NT3-OE	184.701	179.795		1.027286632		2.43644272
				Average value from three GFP group	0.421633812
