# Supplementary material for: Proneurotrophin-3 contributes to chemotherapy-induced neuropathic pain through TrkC-mediated CCL2 elevation in DRG neurons
Source: EMBO Rep. 2025 Nov 26;26(24):6141–58. doi: 10.1038/s44319-025-00534-1 (PMC12714783; doi:10.1038/s44319-025-00534-1)
Supplement: Supplementary file 9 — Source data Fig. 6 [file 44319_2025_534_MOESM9_ESM.zip › Figure 6/6C.csv]

Mechanical test (0.07 g von Frey filament)
Weeks of behaviour	Experimental groups	Side of test	Numbers of animals
			1	2	3	4	5	6	7	8	9	Average	SD
0	GFP	Ipsilateral	10	10	10	10	20	10	10	10	10	11.11111111	3.333333333
0	NT3-OE	Ipsilateral	10	20	10	10	10	10	10	10	20	12.22222222	4.409585518
0	GFP	Contralateral	10	10	20	10	10	10	10	10	20	12.22222222	4.409585518
0	NT3-OE	Contralateral	10	10	10	10	10	10	10	10	20	11.11111111	3.333333333
2	GFP	Ipsilateral	10	10	10	10	10	20	10	10	10	11.11111111	3.333333333
2	NT3-OE	Ipsilateral	10	10	10	10	10	10	10	20	20	12.22222222	4.409585518
2	GFP	Contralateral	10	20	10	10	10	20	10	10	10	12.22222222	4.409585518
2	NT3-OE	Contralateral	10	10	10	10	10	10	20	10	10	11.11111111	3.333333333
3	GFP	Ipsilateral	10	10	10	10	10	10	20	10	10	11.11111111	3.333333333
3	NT3-OE	Ipsilateral	20	30	20	30	20	20	20	10	30	22.22222222	6.666666667
3	GFP	Contralateral	10	10	20	10	10	10	20	10	10	12.22222222	4.409585518
3	NT3-OE	Contralateral	20	10	10	10	10	10	10	10	10	11.11111111	3.333333333
4	GFP	Ipsilateral	10	10	10	10	20	10	20	10	10	12.22222222	4.409585518
4	NT3-OE	Ipsilateral	20	30	30	30	40	30	30	30	30	30	5
4	GFP	Contralateral	10	20	10	10	10	10	10	10	10	11.11111111	3.333333333
4	NT3-OE	Contralateral	10	10	20	10	20	10	10	10	10	12.22222222	4.409585518
5	GFP	Ipsilateral	10	20	10	10	10	10	10	20	10	12.22222222	4.409585518
5	NT3-OE	Ipsilateral	40	50	30	40	30	40	30	40	30	36.66666667	7.071067812
5	GFP	Contralateral	10	10	10	10	20	10	10	10	10	11.11111111	3.333333333
5	NT3-OE	Contralateral	10	10	10	20	10	10	10	10	10	11.11111111	3.333333333
6	GFP	Ipsilateral	10	10	10	30	10	10	10	10	10	12.22222222	6.666666667
6	NT3-OE	Ipsilateral	40	40	40	50	40	40	40	40	40	41.11111111	3.333333333
6	GFP	Contralateral	10	10	10	20	10	10	10	10	10	11.11111111	3.333333333
6	NT3-OE	Contralateral	10	20	10	10	10	10	10	10	10	11.11111111	3.333333333
6
7	GFP	Ipsilateral	10	10	10	20	20	10	10	10	10	12.22222222	4.409585518
7	NT3-OE	Ipsilateral	30	50	40	30	50	40	30	40	50	40	8.660254038
7	GFP	Contralateral	10	20	10	10	10	10	20	10	10	12.22222222	4.409585518
7	NT3-OE	Contralateral	10	20	10	10	20	10	10	10	10	12.22222222	4.409585518
8	GFP	Ipsilateral	10	20	10	10	20	10	10	10	10	12.22222222	4.409585518
8	NT3-OE	Ipsilateral	30	40	50	30	40	40	40	30	40	37.77777778	6.666666667
8	GFP	Contralateral	10	10	10	20	10	10	10	10	10	11.11111111	3.333333333
8	NT3-OE	Contralateral	10	10	20	10	10	10	10	20	10	12.22222222	4.409585518
