# Supplementary material for: Proneurotrophin-3 contributes to chemotherapy-induced neuropathic pain through TrkC-mediated CCL2 elevation in DRG neurons
Source: EMBO Rep. 2025 Nov 26;26(24):6141–58. doi: 10.1038/s44319-025-00534-1 (PMC12714783; doi:10.1038/s44319-025-00534-1)
Supplement: Supplementary file 9 — Source data Fig. 6 [file 44319_2025_534_MOESM9_ESM.zip › Figure 6/6D.csv]

Mechanical test (0.4 g von Frey filament)
Weeks of behaviour	Experimental groups	Side of test	Numbers of animals
			1	2	3	4	5	6	7	8	9	Average	SD
0	GFP	Ipsilateral	40	40	40	40	40	40	40	40	40	40	0
0	NT3-OE	Ipsilateral	40	50	40	40	40	40	40	40	30	40	5
0	GFP	Contralateral	50	40	40	40	40	40	50	40	30	41.11111111	6.009252126
0	NT3-OE	Contralateral	40	40	40	40	50	30	40	40	30	38.88888889	6.009252126
2	GFP	Ipsilateral	40	40	40	30	40	40	30	40	50	38.88888889	6.009252126
2	NT3-OE	Ipsilateral	40	40	40	40	40	40	30	40	50	40	5
2	GFP	Contralateral	40	40	40	40	40	40	40	50	40	41.11111111	3.333333333
2	NT3-OE	Contralateral	40	50	30	40	40	40	40	50	30	40	7.071067812
3	GFP	Ipsilateral	40	40	40	40	50	40	40	30	40	40	5
3	NT3-OE	Ipsilateral	40	40	40	50	40	40	50	50	50	44.44444444	5.270462767
3	GFP	Contralateral	40	40	30	40	40	50	40	40	50	41.11111111	6.009252126
3	NT3-OE	Contralateral	40	40	40	40	40	50	40	40	30	40	5
4	GFP	Ipsilateral	40	40	30	50	40	30	40	50	40	40	7.071067812
4	NT3-OE	Ipsilateral	50	60	70	50	50	60	50	60	50	55.55555556	7.264831573
4	GFP	Contralateral	40	40	40	40	30	50	40	40	50	41.11111111	6.009252126
4	NT3-OE	Contralateral	40	30	40	40	40	50	40	40	40	40	5
5	GFP	Ipsilateral	40	40	40	50	40	30	50	40	40	41.11111111	6.009252126
5	NT3-OE	Ipsilateral	70	60	60	90	70	70	70	80	70	71.11111111	9.279607271
5	GFP	Contralateral	30	40	40	40	40	40	40	40	50	40	5
5	NT3-OE	Contralateral	40	40	40	50	30	40	40	30	50	40	7.071067812
6	GFP	Ipsilateral	40	30	40	40	50	40	40	50	40	41.11111111	6.009252126
6	NT3-OE	Ipsilateral	80	80	80	80	80	70	90	70	90	80	7.071067812
6	GFP	Contralateral	40	40	30	40	40	50	40	40	40	40	5
6	NT3-OE	Contralateral	40	40	30	40	50	50	30	40	50	41.11111111	7.8173596
6
7	GFP	Ipsilateral	40	30	40	40	50	40	40	50	40	41.11111111	6.009252126
7	NT3-OE	Ipsilateral	70	70	90	90	80	80	70	80	70	77.77777778	8.333333333
7	GFP	Contralateral	40	40	30	40	40	40	50	40	40	40	5
7	NT3-OE	Contralateral	50	40	40	40	40	30	50	40	30	40	7.071067812
8	GFP	Ipsilateral	40	40	30	40	50	40	40	40	40	40	5
8	NT3-OE	Ipsilateral	70	80	80	70	90	80	70	80	80	77.77777778	6.666666667
8	GFP	Contralateral	50	40	40	40	30	40	50	40	40	41.11111111	6.009252126
8	NT3-OE	Contralateral	40	30	40	50	40	40	40	40	40	40	5
