# Supplementary material for: Proneurotrophin-3 contributes to chemotherapy-induced neuropathic pain through TrkC-mediated CCL2 elevation in DRG neurons
Source: EMBO Rep. 2025 Nov 26;26(24):6141–58. doi: 10.1038/s44319-025-00534-1 (PMC12714783; doi:10.1038/s44319-025-00534-1)
Supplement: Supplementary file 9 — Source data Fig. 6 [file 44319_2025_534_MOESM9_ESM.zip › Figure 6/6E.csv]

Paw withdraw latencies to Heat stimulation (Hargreavest test)
Weeks of behaviour	Experimental groups	Side of test	Numbers of animals
			1	2	3	4	5	6	7	8	9	Average	SD
0	GFP	Ipsilateral	11.7567	11.5867	11.93	11.7633	11.78	11.6833	11.7767	11.9833	11.8367	11.78852222	0.119342247
0	NT3-OE	Ipsilateral	12.0833	12.2	11.81	11.91	12.05	11.6633	11.9833	11.75	12.14	11.95443333	0.183948967
0	GFP	Contralateral	11.7367	11.5533	11.8233	11.6567	11.98	11.8233	12.3967	12.14	12.42	11.94777778	0.311928456
0	NT3-OE	Contralateral	11.8	12.2967	11.76	12.1733	11.24	12.47	12.63	11.5267	11.8733	11.97444444	0.45349363
2	GFP	Ipsilateral	11.9533	12.0067	12.44	12.0667	11.3733	12.4867	11.8233	11.6933	11.8133	11.96184444	0.349454307
2	NT3-OE	Ipsilateral	11.5733	12.18	12.0667	11.85	11.33	12.0933	12.27	11.9367	12.1233	11.93592222	0.30703884
2	GFP	Contralateral	11.7533	11.75	11.9867	13.0133	11.4333	11.9667	11.2533	11.91	11.7133	11.86443333	0.494346202
2	NT3-OE	Contralateral	12.1367	11.8333	12.4267	12.01	11.6233	11.5567	11.9	11.69	11.41	11.84296667	0.316095563
3	GFP	Ipsilateral	11.45	11.9567	11.7333	12.2233	12.1333	11.9433	12.16	11.55	11.9033	11.8948	0.270230915
3	NT3-OE	Ipsilateral	11.4533	11.5267	11.1067	11.01	11.1667	11.4133	10.9833	10.6767	10.8733	11.13444444	0.285298384
3	GFP	Contralateral	11.82	11.46	11.99	12	11.83	12	12.0433	11.73	11.62	11.83258889	0.199980177
3	NT3-OE	Contralateral	11.5233	11.8033	11.7	12.1	11.4733	12.3667	12.2	12.39	12.4633	12.00221111	0.3847919
4	GFP	Ipsilateral	11.76	11.9367	11.5933	11.96	12.1267	12.0133	12.07	12.1433	12.0967	11.96666667	0.183584905
4	NT3-OE	Ipsilateral	10.8567	11.06	10.5267	10.6567	10.78	10.8567	9.49	10.4567	11.0133	10.63297778	0.474083528
4	GFP	Contralateral	12.1233	11.83	11.93	11.8367	11.86	11.9033	12.6	11.9933	11.9567	12.0037	0.241458392
4	NT3-OE	Contralateral	11.9333	12.3733	12.21	12.24	12.0433	12.0767	12.0233	11.8933	11.9033	12.07738889	0.166071095
5	GFP	Ipsilateral	11.7467	11.7767	11.9167	11.99	11.8433	12.01	12.0967	11.8867	12.9933	12.0289	0.378654417
5	NT3-OE	Ipsilateral	9.81667	9.64333	9.54	9.85333	9.71333	9.60333	10.0133	9.78667	9.72667	9.74407	0.143333801
5	GFP	Contralateral	11.83	11.9433	11.9567	11.6933	11.7767	12.03	11.98	12.2533	12.6533	12.01295556	0.289108267
5	NT3-OE	Contralateral	12.04	12.09	12.1967	11.99	12.1367	12.1167	12.1467	11.9267	12.0467	12.07668889	0.084365773
6	GFP	Ipsilateral	12.0767	12.0067	12.07	12.23	12.0133	11.91	12.1333	12.02	11.6933	12.01703333	0.150676491
6	NT3-OE	Ipsilateral	8.78	8.84333	8.84	9.24333	8.31333	8.45	8.69667	8.75	8.44333	8.706665556	0.278782034
6	GFP	Contralateral	11.9167	11.8667	12.18	12.12	12.1967	11.9733	12.0433	12.1333	12.0867	12.05741111	0.116408714
6	NT3-OE	Contralateral	12.3167	11.94	11.8867	12.04	11.9667	12.2033	11.9033	11.9933	12.0067	12.02852222	0.142694856
6
7	GFP	Ipsilateral	11.8833	11.9933	11.9067	11.7467	12.0533	12.4033	12.2033	12.0367	11.97	12.02184444	0.190822071
7	NT3-OE	Ipsilateral	9.15667	8.53667	8.79	9.34	8.81333	8.97	8.96667	8.59	9.01333	8.908518889	0.257083474
7	GFP	Contralateral	11.97	12.03	11.9767	11.9733	11.91	11.9133	12.02	11.99	11.9767	11.97333333	0.04079761
7	NT3-OE	Contralateral	12.07	12.09	12.0267	12.07	12.0133	12.0733	12.04	11.9167	11.9667	12.02963333	0.056906986
8	GFP	Ipsilateral	11.9633	12.0567	11.98	11.93	11.83	12.09	11.9467	11.95	11.9167	11.9626	0.07628296
8	NT3-OE	Ipsilateral	9.15333	9.07333	8.90667	9.10333	8.63333	9.07	8.92	8.93667	9.12667	8.991481111	0.163334273
8	GFP	Contralateral	12.0067	12.0167	12.1633	11.9433	11.9733	12.0167	11.99	12.0433	12.0433	12.02184444	0.062000506
8	NT3-OE	Contralateral	12.0567	12.0667	12.0267	12.0133	11.8933	12.0533	11.93	12.0467	11.9267	12.00148889	0.066344903
