# Supplementary material for: Proneurotrophin-3 contributes to chemotherapy-induced neuropathic pain through TrkC-mediated CCL2 elevation in DRG neurons
Source: EMBO Rep. 2025 Nov 26;26(24):6141–58. doi: 10.1038/s44319-025-00534-1 (PMC12714783; doi:10.1038/s44319-025-00534-1)
Supplement: Supplementary file 9 — Source data Fig. 6 [file 44319_2025_534_MOESM9_ESM.zip › Figure 6/6F.csv]

Paw withdraw latencies to Cold stimulI
Weeks of behaviour	Experimental groups	Side of test	Numbers of animals
			1	2	3	4	5	6	7	8	9	Average	SD
0	GFP	Ipsilateral	19.3333	19.3333	19.3333	19	18.3333	18.6667	19	19	18.3333	18.92591111	0.400613727
0	NT3-OE	Ipsilateral	18.3333	18.3333	18.3333	18.3333	18.6667	19	19	19	19.3333	18.70368889	0.38889762
2	GFP	Ipsilateral	18.6667	18.6667	19.3333	19	18.3333	19	18.6667	19	19.6667	18.92593333	0.40061835
2	NT3-OE	Ipsilateral	19	19	18.6667	19	19	19	18.6667	18.3333	19	18.85185556	0.242163602
3	GFP	Ipsilateral	19.3333	19	19	18.6667	18.3333	18.3333	18.6667	19.6667	19.6667	18.96296667	0.512210774
3	NT3-OE	Ipsilateral	17.3333	17	16.3333	16.3333	16	16.6667	15.6667	16	16	16.37036667	0.538621068
4	GFP	Ipsilateral	19	19.3333	19.3333	18.6667	18.3333	18.6667	19	19.3333	19	18.96295556	0.351351448
4	NT3-OE	Ipsilateral	15	15.3333	15.6667	14.6667	14.6667	15.6667	15	14.6667	15	15.07408889	0.400613727
5	GFP	Ipsilateral	18.3333	18.6667	19	18.3333	19	18.6667	19.3333	19	19	18.81481111	0.337933079
5	NT3-OE	Ipsilateral	12.6667	13.6667	13.3333	14.3333	13.6667	13.3333	14.6667	12.6667	13.3333	13.51852222	0.668974248
6	GFP	Ipsilateral	19	18.6667	19	18.6667	18	18.6667	19.3333	19	19.3333	18.85185556	0.411995671
6	NT3-OE	Ipsilateral	12	12	12	11.6667	11.6667	12	11.3333	11.6667	11.6667	11.77778889	0.235702262
7	GFP	Ipsilateral	18.3333	18.6667	19.3333	19	18.6667	18.6667	18.6667	19	19.3333	18.85185556	0.33791664
7	NT3-OE	Ipsilateral	12.3333	12.6667	13	12	12.6667	12	12.6667	12.6667	12.6667	12.51853333	0.337942669
8	GFP	Ipsilateral	19	18.6667	19.3333	18.6667	18.6667	19	18.6667	19	18.6667	18.85186667	0.242136836
8	NT3-OE	Ipsilateral	12	13	12.6667	12	13.3333	13.3333	12.6667	12.3333	13	12.7037	0.512189081
