# Supplementary material for: Proneurotrophin-3 contributes to chemotherapy-induced neuropathic pain through TrkC-mediated CCL2 elevation in DRG neurons
Source: EMBO Rep. 2025 Nov 26;26(24):6141–58. doi: 10.1038/s44319-025-00534-1 (PMC12714783; doi:10.1038/s44319-025-00534-1)
Supplement: Supplementary file 9 — Source data Fig. 6 [file 44319_2025_534_MOESM9_ESM.zip › Figure 6/6G&H.csv]

	Pre-conditionin					Post-conditionin							Difference score in Time spent in the lidocaine-paired chamber (Post-Pre)
	Experimental groups					Experimental groups							Experimental groups
	GFP		NT3-OE				GFP		NT3-OE
Animal no.	Lidocaine-paired	Saline-paired	Lidocaine-paried	Saline-paired		Animal no.	Lidocaine-paired	Saline-paired	Lidocaine-paired	Saline-paired			GFP	NT3-OE
1	440.86	459.14	391.48	508.52		1	423.59	476.41	600.48	299.52			-17.27	209
2	501.24	398.76	421.08	478.92		2	481.25	418.75	536.17	363.83			-19.99	115.09
3	433.55	466.45	459.38	440.62		3	428.69	471.31	550.89	349.11			-4.86	91.51
4	462.71	437.29	501.91	398.09		4	437.19	462.81	577.43	322.57			-25.52	75.52
5	429.17	470.83	469.38	430.62		5	500.28	399.72	598.16	301.84			71.11	128.78
6	389.46	510.54	440.19	459.81		6	472.63	427.37	564.78	335.22			83.17	124.59
7	490.38	409.62	503.47	396.53		7	429.68	470.32	591.44	308.56			-60.7	87.97
8	411.75	488.25	399.63	500.37		8	498.62	401.38	529.43	370.57			86.87	50.52
9	477.69	422.31	489.34	410.66		9	482.55	417.45	539.86	360.14			4.86	112.5311111
Mean	448.5344444	451.4655556	452.8733333	447.1266667		Mean	461.6088889	438.3911111	565.4044444	334.5955556		Mean	13.07444444	110.6123457
SD	37.21763128	37.21763128	42.40418435	42.40418435			31.53543778	31.53543778	27.69944995	27.69944995			53.69201596	44.6506414
