# Supplementary material for: Proneurotrophin-3 contributes to chemotherapy-induced neuropathic pain through TrkC-mediated CCL2 elevation in DRG neurons
Source: EMBO Rep. 2025 Nov 26;26(24):6141–58. doi: 10.1038/s44319-025-00534-1 (PMC12714783; doi:10.1038/s44319-025-00534-1)
Supplement: Supplementary file 9 — Source data Fig. 6 [file 44319_2025_534_MOESM9_ESM.zip › Figure 6/6I.csv]

																Relative Level of Protein (after normalizing to average control value)
Repeats	Treated groups	Band densities							Normalized to GAPDH
		ERK1	ERK2	pERK1	pERK2	GFAP	GAPDH		ERK1	ERK2	pERK1	pERK2	GFAP		ERK1	ERK2	pERK1	pERK2	GFAP
Repeat 1	GFP	75.102	105.489	44.509	45.612	58.918	250.402		0.299925719	0.421278584	0.177750178	0.182155095	0.235293648		0.929609423	0.850214904	0.792761816	0.733645752	0.846888462
Repeat 2	GFP	69.234	110.213	60.379	69.535	79.808	239.713		0.288820381	0.459770642	0.251880374	0.290076049	0.332931464		0.89518881	0.927898705	1.123380831	1.16830694	1.198314608
Repeat 3	GFP	92.816	148.207	59.489	66.738	64.937	244.792		0.379162718	0.605440537	0.243018563	0.272631459	0.265274192		1.175201767	1.22188639	1.083857353	1.098047308	0.95479693
Repeat 1	NT3-OE	93.406	131.143	113.572	131.904	205.437	269.434		0.346674881	0.486735156	0.421520669	0.489559595	0.762476154		1.074506839	0.982317876	1.879972755	1.971744562	2.744367573
Repeat 2	NT3-OE	70.305	109.681	120.863	162.486	161.762	227.468		0.309076442	0.482182109	0.531340672	0.714324652	0.711141787		0.957971771	0.97312902	2.36976751	2.877005705	2.559600652
Repeat 3	NT3-OE	61.513	122.315	109.414	122.771	168.769	235.683		0.260998884	0.518981004	0.464242224	0.520915806	0.716084741		0.80895704	1.047395717	2.070509931	2.098034475	2.577391743
								Average value from three GFP group	0.322636273	0.495496588	0.224216371	0.248287534	0.277833101
