# Supplementary material for: Proneurotrophin-3 contributes to chemotherapy-induced neuropathic pain through TrkC-mediated CCL2 elevation in DRG neurons
Source: EMBO Rep. 2025 Nov 26;26(24):6141–58. doi: 10.1038/s44319-025-00534-1 (PMC12714783; doi:10.1038/s44319-025-00534-1)
Supplement: Supplementary file 10 — Source data Fig. 7 [file 44319_2025_534_MOESM10_ESM.zip]

Archive with 12 entries (11 files):
- Figure 7/
- Figure 7/7A.csv
- Figure 7/7B.csv
- Figure 7/7B.tif
- Figure 7/7C.csv
- Figure 7/7D.csv
- Figure 7/7E.csv
- Figure 7/7F.csv
- Figure 7/7G&H.csv
- Figure 7/7I.csv
- Figure 7/7I.tif
- Figure 7/Thumbs.db
