# Supplementary material for: Proneurotrophin-3 contributes to chemotherapy-induced neuropathic pain through TrkC-mediated CCL2 elevation in DRG neurons
Source: EMBO Rep. 2025 Nov 26;26(24):6141–58. doi: 10.1038/s44319-025-00534-1 (PMC12714783; doi:10.1038/s44319-025-00534-1)
Supplement: Supplementary file 10 — Source data Fig. 7 [file 44319_2025_534_MOESM10_ESM.zip › Figure 7/7A.csv]

	Treated groups	Ct value							AVERAGE Ct			Treated groups					Average
		Tuba1a			Nt3 mRNA				Tubulin	Nt3 mRNA			NT3 ∆Ct	NT3 ∆∆Ct	NT3 2^∆∆Ct		GFP	Nt3 mRNA
Repeat 1	GFP	14.33	14.41	14.05	29.21	29.29	29.32		14.26333333	29.27333333		GFP 1	15.01	0.072222222	0.951171753		1.002794217	4.272107598
Repeat 1	NT3	14.19	14.14	14.29	26.82	27.04	26.81		14.20666667	26.89		GFP 2	14.78666667	-0.151111111	1.110424351
Repeat 2	GFP	14.5	14.39	14.28	29.13	29.22	29.18		14.39	29.17666667		GFP 3	15.01666667	0.078888889	0.946786546
Repeat 2	NT3	14.22	14.35	14.26	27.09	27.13	27.18		14.27666667	27.13333333		NT3 1	12.68333333	-2.254444444	4.771505199
Repeat 3	GFP	14.28	14.24	14.15	29.22	29.3	29.2		14.22333333	29.24		NT3 2	12.85666667	-2.081111111	4.231329724
Repeat 3	NT3	14.19	14.14	14.29	27.17	27.21	27.26		14.20666667	27.21333333		NT3 3	13.00666667	-1.931111111	3.813487871
												Average ∆Ct	14.93777778
