# Supplementary material for: Proneurotrophin-3 contributes to chemotherapy-induced neuropathic pain through TrkC-mediated CCL2 elevation in DRG neurons
Source: EMBO Rep. 2025 Nov 26;26(24):6141–58. doi: 10.1038/s44319-025-00534-1 (PMC12714783; doi:10.1038/s44319-025-00534-1)
Supplement: Supplementary file 10 — Source data Fig. 7 [file 44319_2025_534_MOESM10_ESM.zip › Figure 7/7B.csv]

Repeats	Treated groups	Band densities			Normalized to Actin		Relative Level of proNT3 (after normalizing to average control value)
		proNT3	Actin
Repeat 1	GFP	84.054	240.213		0.349914451		1.077810626
Repeat 2	GFP	52.449	232.801		0.225295424		0.693957627
Repeat 3	GFP	71.278	178.754		0.398749119		1.228231747
Repeat 1	NT3-OE	191.15	229.814		0.831759597		2.561995738
Repeat 2	NT3-OE	182.43	260.101		0.701381386		2.160403233
Repeat 3	NT3-OE	165.1	204.216		0.808457711		2.490220995
				Average value from three GFP group	0.324652998
