# Supplementary material for: Proneurotrophin-3 contributes to chemotherapy-induced neuropathic pain through TrkC-mediated CCL2 elevation in DRG neurons
Source: EMBO Rep. 2025 Nov 26;26(24):6141–58. doi: 10.1038/s44319-025-00534-1 (PMC12714783; doi:10.1038/s44319-025-00534-1)
Supplement: Supplementary file 10 — Source data Fig. 7 [file 44319_2025_534_MOESM10_ESM.zip › Figure 7/7C.csv]

Mechanical test (0.07 g von Frey filament)
Weeks of behaviour	Experimental groups	Side of test	Numbers of animals
			1	2	3	4	5	6	7	8	9	Average	SD
0	GFP	Ipsilateral	10	20	10	20	20	10	20	20	10	15.55555556	5.270462767
0	NT3-OE	Ipsilateral	20	20	10	20	20	10	10	20	20	16.66666667	5
0	GFP	Contralateral	20	10	20	10	20	10	20	10	10	14.44444444	5.270462767
0	NT3-OE	Contralateral	20	20	20	10	10	20	10	20	10	15.55555556	5.270462767
2	GFP	Ipsilateral	10	20	20	10	20	20	20	10	10	15.55555556	5.270462767
2	NT3-OE	Ipsilateral	10	20	20	10	20	20	10	10	20	15.55555556	5.270462767
2	GFP	Contralateral	20	20	10	20	10	20	10	20	10	15.55555556	5.270462767
2	NT3-OE	Contralateral	20	20	10	20	10	20	20	20	10	16.66666667	5
3	GFP	Ipsilateral	20	20	10	10	20	10	10	10	20	14.44444444	5.270462767
3	NT3-OE	Ipsilateral	20	30	20	30	20	20	10	30	30	23.33333333	7.071067812
3	GFP	Contralateral	10	20	20	20	10	20	20	20	10	16.66666667	5
3	NT3-OE	Contralateral	20	10	20	10	20	10	20	20	10	15.55555556	5.270462767
4	GFP	Ipsilateral	20	10	20	20	20	10	10	20	10	15.55555556	5.270462767
4	NT3-OE	Ipsilateral	30	40	30	30	40	40	40	40	40	36.66666667	5
4	GFP	Contralateral	20	20	10	20	10	20	20	20	10	16.66666667	5
4	NT3-OE	Contralateral	10	20	20	20	20	20	20	10	20	17.77777778	4.409585518
5	GFP	Ipsilateral	20	20	20	10	20	10	10	20	10	15.55555556	5.270462767
5	NT3-OE	Ipsilateral	40	50	30	50	40	40	50	50	30	42.22222222	8.333333333
5	GFP	Contralateral	10	20	20	20	20	20	10	10	20	16.66666667	5
5	NT3-OE	Contralateral	20	20	10	20	10	20	10	10	10	14.44444444	5.270462767
6	GFP	Ipsilateral	20	10	20	30	20	20	10	20	10	17.77777778	6.666666667
6	NT3-OE	Ipsilateral	50	40	40	50	40	50	40	50	30	43.33333333	7.071067812
6	GFP	Contralateral	20	20	20	20	20	30	10	10	10	17.77777778	6.666666667
6	NT3-OE	Contralateral	20	20	10	20	10	20	10	20	20	16.66666667	5
6
7	GFP	Ipsilateral	20	10	20	20	30	20	10	20	20	18.88888889	6.009252126
7	NT3-OE	Ipsilateral	30	40	40	30	50	40	40	40	40	38.88888889	6.009252126
7	GFP	Contralateral	20	20	10	20	20	20	10	10	20	16.66666667	5
7	NT3-OE	Contralateral	20	20	10	20	20	20	20	20	10	17.77777778	4.409585518
8	GFP	Ipsilateral	20	20	10	20	20	10	10	20	10	15.55555556	5.270462767
8	NT3-OE	Ipsilateral	30	40	40	30	40	40	40	30	40	36.66666667	5
8	GFP	Contralateral	10	20	20	20	10	20	20	20	20	17.77777778	4.409585518
8	NT3-OE	Contralateral	10	20	20	10	20	20	20	20	10	16.66666667	5
