# Supplementary material for: Proneurotrophin-3 contributes to chemotherapy-induced neuropathic pain through TrkC-mediated CCL2 elevation in DRG neurons
Source: EMBO Rep. 2025 Nov 26;26(24):6141–58. doi: 10.1038/s44319-025-00534-1 (PMC12714783; doi:10.1038/s44319-025-00534-1)
Supplement: Supplementary file 10 — Source data Fig. 7 [file 44319_2025_534_MOESM10_ESM.zip › Figure 7/7D.csv]

Mechanical test (0.4 g von Frey filament)
Weeks of behaviour	Experimental groups	Side of test	Numbers of animals
			1	2	3	4	5	6	7	8	9	Average	SD
0	GFP	Ipsilateral	40	40	30	40	40	30	50	40	40	38.88888889	6.009252126
0	NT3-OE	Ipsilateral	40	50	40	40	40	40	30	50	50	42.22222222	6.666666667
0	GFP	Contralateral	30	40	40	40	30	40	40	50	40	38.88888889	6.009252126
0	NT3-OE	Contralateral	40	30	40	30	40	40	40	50	40	38.88888889	6.009252126
2	GFP	Ipsilateral	40	40	40	30	40	40	40	50	40	40	5
2	NT3-OE	Ipsilateral	40	40	40	30	40	40	50	40	40	40	5
2	GFP	Contralateral	40	40	30	40	40	40	50	40	30	38.88888889	6.009252126
2	NT3-OE	Contralateral	40	50	30	40	40	40	40	50	30	40	7.071067812
3	GFP	Ipsilateral	40	40	40	40	30	40	50	40	50	41.11111111	6.009252126
3	NT3-OE	Ipsilateral	40	50	40	50	40	40	50	50	30	43.33333333	7.071067812
3	GFP	Contralateral	40	40	30	40	40	50	30	50	30	38.88888889	7.8173596
3	NT3-OE	Contralateral	40	40	40	40	40	30	40	50	40	40	5
4	GFP	Ipsilateral	40	40	30	40	40	30	50	40	40	38.88888889	6.009252126
4	NT3-OE	Ipsilateral	60	60	50	50	70	60	50	60	60	57.77777778	6.666666667
4	GFP	Contralateral	40	40	40	40	30	40	40	50	50	41.11111111	6.009252126
4	NT3-OE	Contralateral	40	30	40	40	40	40	40	50	40	40	5
5	GFP	Ipsilateral	40	40	40	30	40	30	40	40	40	37.77777778	4.409585518
5	NT3-OE	Ipsilateral	70	80	60	90	70	80	60	80	70	73.33333333	10
5	GFP	Contralateral	30	40	30	40	40	40	40	50	40	38.88888889	6.009252126
5	NT3-OE	Contralateral	40	40	40	40	30	40	50	40	40	40	5
6	GFP	Ipsilateral	40	30	40	40	50	40	30	40	50	40	7.071067812
6	NT3-OE	Ipsilateral	90	80	70	90	80	90	80	80	80	82.22222222	6.666666667
6	GFP	Contralateral	40	40	40	40	40	50	40	40	30	40	5
6	NT3-OE	Contralateral	40	40	30	40	30	50	50	40	40	40	7.071067812
6
7	GFP	Ipsilateral	40	30	40	40	50	40	50	40	40	41.11111111	6.009252126
7	NT3-OE	Ipsilateral	70	80	80	90	70	80	70	80	90	78.88888889	7.8173596
7	GFP	Contralateral	40	40	30	40	40	40	40	50	40	40	5
7	NT3-OE	Contralateral	40	40	30	40	40	30	30	50	40	37.77777778	6.666666667
8	GFP	Ipsilateral	40	40	30	40	40	30	50	40	40	38.88888889	6.009252126
8	NT3-OE	Ipsilateral	60	70	80	70	80	80	70	80	80	74.44444444	7.264831573
8	GFP	Contralateral	30	40	40	40	30	40	40	50	40	38.88888889	6.009252126
8	NT3-OE	Contralateral	40	30	40	30	40	40	40	50	40	38.88888889	6.009252126
