# Supplementary material for: Proneurotrophin-3 contributes to chemotherapy-induced neuropathic pain through TrkC-mediated CCL2 elevation in DRG neurons
Source: EMBO Rep. 2025 Nov 26;26(24):6141–58. doi: 10.1038/s44319-025-00534-1 (PMC12714783; doi:10.1038/s44319-025-00534-1)
Supplement: Supplementary file 10 — Source data Fig. 7 [file 44319_2025_534_MOESM10_ESM.zip › Figure 7/7E.csv]

Paw withdraw latencies to Heat stimulation (Hargreavest test)
Weeks of behaviour	Experimental groups	Side of test	Numbers of animals
			1	2	3	4	5	6	7	8	9	Average	SD
0	GFP	Ipsilateral	12.02	11.8233	12.04	11.9167	11.7833	12.0233	11.99	11.85	12.0033	11.93887778	0.097884572
0	NT3-OE	Ipsilateral	12.42	12.0767	12.3067	11.9333	11.87	11.9667	12.1	11.9733	12.0833	12.08111111	0.179320324
0	GFP	Contralateral	11.87	11.95	12.0833	11.9967	12.0433	12.2967	11.9833	11.9667	12	12.02111111	0.119180655
0	NT3-OE	Contralateral	11.8233	12.4433	12.14	11.8567	11.8633	11.7633	11.98	11.9167	11.9033	11.96554444	0.208743731
2	GFP	Ipsilateral	11.87	11.9367	12.0833	11.8667	11.8067	11.9233	11.79	11.9033	11.91	11.89888889	0.085441668
2	NT3-OE	Ipsilateral	11.62	12.1	11.9367	12.2133	11.7367	12.0933	11.9333	12.08	11.97	11.96481111	0.187929551
2	GFP	Contralateral	11.9733	11.83	12.09	12.19	11.7167	12.0033	11.96	12.03	12.0467	11.98222222	0.139606194
2	NT3-OE	Contralateral	12.04	12.0467	12.28	11.9333	11.5267	12.07	11.9867	12.05	11.91	11.9826	0.201120213
3	GFP	Ipsilateral	11.7233	12.3333	11.9433	12.14	11.9267	11.9133	11.6433	12.2867	11.9133	11.98035556	0.233674983
3	NT3-OE	Ipsilateral	11.5333	11.6333	11.4533	11.27	11.4533	11.4133	11.37	11.5833	11.52	11.46997778	0.111682214
3	GFP	Contralateral	12.13	11.84	12.0633	12.4633	11.7867	11.9833	12.2333	11.8167	12.0767	12.0437	0.218990017
3	NT3-OE	Contralateral	12.4433	12.53	12.5267	12.39	12.2833	12.2967	12.4467	12.3367	12.3867	12.40445556	0.090418169
4	GFP	Ipsilateral	11.82	12.0267	11.69	11.95	12.3067	12.5567	11.7967	12.0867	12.0833	12.0352	0.26933436
4	NT3-OE	Ipsilateral	11.02	11.3667	10.6033	10.6833	10.86	11.03	11.04	11.24	10.62	10.94036667	0.270331616
4	GFP	Contralateral	12.2333	12.0667	12.48	12.46	12.11	12.03	12.2167	11.9233	12.31	12.20333333	0.190630388
4	NT3-OE	Contralateral	11.9833	12.46	12.5867	12.6667	12.5133	12.5967	11.9067	12.43	12.5267	12.40778889	0.272604161
5	GFP	Ipsilateral	11.9267	12.1267	12.3433	12.4767	12.14	12.1167	11.92	12.0167	12.3067	12.15261111	0.190681301
5	NT3-OE	Ipsilateral	9.58667	9.27333	9.77667	9.62	9.57333	9.41333	9.56333	9.29	9.81667	9.545925556	0.191093698
5	GFP	Contralateral	12.27	12.1867	12.4767	11.9967	12.4233	12.5333	12.1967	12.1167	12.34	12.28223333	0.17663923
5	NT3-OE	Contralateral	12.1333	12.1533	12.56	12.6833	12.39	12.3267	12.0667	12.0833	12.4867	12.32036667	0.225042502
6	GFP	Ipsilateral	12.1533	12.14	12.4933	12.4733	12.18	12.2333	12.0467	12.1367	12.3267	12.24258889	0.156222561
6	NT3-OE	Ipsilateral	8.81333	9	8.83667	8.70333	8.71667	8.69333	8.78	8.88667	8.85	8.808888889	0.099304092
6	GFP	Contralateral	12.1933	12.31	12.2667	12.3733	12.7033	12.09	12.05	11.9933	12.0767	12.22851111	0.219416667
6	NT3-OE	Contralateral	12.48	12.61	12.5667	12.3467	12.1467	12.5367	12.4267	12.3133	12.2833	12.41223333	0.151854923
6
7	GFP	Ipsilateral	12.3067	12.1133	12.5	12.26	12.52	12.3133	12.2433	12.0433	12.4467	12.30517778	0.164114311
7	NT3-OE	Ipsilateral	9.09	8.64667	8.77333	8.97	8.53	9.04333	9.10333	8.73333	8.85333	8.860368889	0.204886953
7	GFP	Contralateral	12.2067	12.4633	12.3733	12.28	12.2033	12.5133	12.1333	12.29	12.2533	12.30183333	0.125514929
7	NT3-OE	Contralateral	12.2533	12.37	12.2633	12.1933	12.15	12.34	12.3533	12.2233	12.0967	12.24924444	0.094062614
8	GFP	Ipsilateral	12.2833	12.1	12.35	12.31	12.1833	12.26	12.29	12.2033	12.2567	12.24851111	0.075468213
8	NT3-OE	Ipsilateral	9.17667	9.23333	9.38333	8.33667	8.42	8.17	9.14	9.23667	9.40667	8.944815556	0.488810933
8	GFP	Contralateral	12.12	12.1833	12.29	12.2133	12.1567	12.22	12.22	12.1167	12.26	12.19777778	0.059292828
8	NT3-OE	Contralateral	12.32	12.3367	12.2167	12.2767	12.3267	12.2433	12.2633	12.3033	12.2333	12.28	0.043822255
