# Supplementary material for: Proneurotrophin-3 contributes to chemotherapy-induced neuropathic pain through TrkC-mediated CCL2 elevation in DRG neurons
Source: EMBO Rep. 2025 Nov 26;26(24):6141–58. doi: 10.1038/s44319-025-00534-1 (PMC12714783; doi:10.1038/s44319-025-00534-1)
Supplement: Supplementary file 10 — Source data Fig. 7 [file 44319_2025_534_MOESM10_ESM.zip › Figure 7/7F.csv]

Paw withdraw latencies to Cold stimulI
Weeks of behaviour	Experimental groups	Side of test	Numbers of animals
			1	2	3	4	5	6	7	8	9	Average	SD
0	GFP	Ipsilateral	18.6667	18.6667	19	19	18.3333	19	19	19.3333	18.3333	18.81481111	0.337933079
0	NT3-OE	Ipsilateral	19	18.6667	18.6667	18.6667	19	19.3333	19.3333	19	19	18.96296667	0.260552595
2	GFP	Ipsilateral	18.6667	18.3333	19	18.6667	18.3333	19	19	18.6667	19.3333	18.77777778	0.333333335
2	NT3-OE	Ipsilateral	19.3333	18.6667	19	19	18.6667	19	18.6667	19	19.3333	18.96296667	0.260552595
3	GFP	Ipsilateral	19	18.6667	18.6667	19	18.6667	18.6667	19.6667	19	19.3333	18.96297778	0.351354083
3	NT3-OE	Ipsilateral	17.6667	17.3333	16.6667	16	16.3333	17	17.3333	16.6667	16.6667	16.85185556	0.529964768
4	GFP	Ipsilateral	18.6667	19.3333	19	18.6667	19.3333	18.3333	18.6667	19	19.3333	18.92592222	0.364286044
4	NT3-OE	Ipsilateral	16	16	16.6667	15.6667	15.6667	16	15.6667	16	16.3333	16.00001111	0.333325001
5	GFP	Ipsilateral	18.6667	19.3333	18.6667	19	19	19	18.6667	19	19	18.92593333	0.2222
5	NT3-OE	Ipsilateral	14.3333	15	13	14.6667	15	13.6667	14.3333	14.6667	14.3333	14.33333333	0.645497225
6	GFP	Ipsilateral	19.3333	19	19.3333	19	18.6667	19	19.6667	19	19.6667	19.18518889	0.337933079
6	NT3-OE	Ipsilateral	12.6667	12.3333	12.6667	12.3333	12.3333	12.6667	11.6667	12.6667	12	12.37037778	0.351371213
7	GFP	Ipsilateral	19.3333	19	19.3333	19.3333	19.3333	19	19.3333	19	19	19.18516667	0.175664524
7	NT3-OE	Ipsilateral	14	13.3333	13.6667	12.6667	13.3333	12.6667	13	13.6667	14.6667	13.44445556	0.645499377
8	GFP	Ipsilateral	19.3333	19	19.3333	19	19	19.3333	19.6667	19.3333	19.6667	19.29628889	0.26058813
8	NT3-OE	Ipsilateral	12.6667	13.3333	12	12	12.3333	12.6667	13	12.6667	12.6667	12.5926	0.433900982
