# Supplementary material for: Proneurotrophin-3 contributes to chemotherapy-induced neuropathic pain through TrkC-mediated CCL2 elevation in DRG neurons
Source: EMBO Rep. 2025 Nov 26;26(24):6141–58. doi: 10.1038/s44319-025-00534-1 (PMC12714783; doi:10.1038/s44319-025-00534-1)
Supplement: Supplementary file 10 — Source data Fig. 7 [file 44319_2025_534_MOESM10_ESM.zip › Figure 7/7G&H.csv]

	Pre-conditionin					Post-conditionin							Difference score in Time spent in the lidocaine-paired chamber (Post-Pre)
	Experimental groups					Experimental groups							Experimental groups
	GFP		NT3-OE				GFP		NT3-OE
Animal no.	Lidocaine-paired	Saline-paired	Lidocaine-paried	Saline-paired		Animal no.	Lidocaine-paired	Saline-paired	Lidocaine-paired	Saline-paired			GFP	NT3-OE
1	425.48	474.52	398.65	501.35		1	415.91	484.09	585.22	314.78			-9.57	186.57
2	483.56	416.44	411.78	488.22		2	500.16	399.84	563.58	336.42			16.6	151.8
3	429.74	470.26	463.36	436.64		3	469.34	430.66	579.19	320.81			39.6	115.83
4	421.58	478.42	482.54	417.46		4	493.18	406.82	586.4	313.6			71.6	103.86
5	392.81	507.19	508.1	391.9		5	490.36	409.64	600.36	299.64			97.55	92.26
6	413.66	486.34	430.29	469.71		6	462.84	437.16	573.96	326.04			49.18	143.67
7	494.78	405.22	424.58	475.42		7	465.74	434.26	572.78	327.22			-29.04	148.2
8	425.28	474.72	502.11	397.89		8	482.36	417.64	556.59	343.41			57.08	99.6
9	495.88	404.12	448.89	451.11		9	487.23	412.77	548.49	351.51			-8.65	121.8077778
Mean	442.53	457.47	452.2555556	447.7444444		Mean	474.1244444	425.8755556	574.0633333	325.9366667		Mean	31.59444444	129.288642
SD	38.33414405	38.33414405	39.3955883	39.3955883			25.38106485	25.38106485	16.06756282	16.06756282			42.11432361	30.59540025
