# Supplementary material for: Proneurotrophin-3 contributes to chemotherapy-induced neuropathic pain through TrkC-mediated CCL2 elevation in DRG neurons
Source: EMBO Rep. 2025 Nov 26;26(24):6141–58. doi: 10.1038/s44319-025-00534-1 (PMC12714783; doi:10.1038/s44319-025-00534-1)
Supplement: Supplementary file 10 — Source data Fig. 7 [file 44319_2025_534_MOESM10_ESM.zip › Figure 7/7I.csv]

																Relative Level of Protein (after normalizing to average control value)
Repeats	Treated groups	Band densities							Normalized to GAPDH
		ERK1	ERK2	pERK1	GFAP	pERK2	GAPDH		ERK1	ERK2	pERK1	GFAP	pERK2		ERK1	ERK2	pERK1	GFAP	pERK2
Repeat 1	GFP	60.147	121.008	61.906	43.545	73.297	224.899		0.267440051	0.53805486	0.27526134	0.193620247	0.325910742		0.881323439	0.776832584	1.10028518	0.874064819	0.930213323
Repeat 2	GFP	82.102	187.075	43.209	59.201	78.6	237.789		0.345272489	0.786726888	0.181711517	0.248964418	0.330545147		1.137812893	1.135860163	0.726344244	1.123906419	0.943440826
Repeat 3	GFP	66.2	167.498	65.288	49.368	87.77	222.412		0.29764581	0.753097854	0.293545312	0.221966441	0.394627988		0.980863668	1.087307253	1.173370577	1.002028762	1.12634585
Repeat 1	NT3-OE	44.512	101.687	122.234	89.8	153.589	214.577		0.207440686	0.473895152	0.569650988	0.418497789	0.715775689		0.683601195	0.684200111	2.277030768	1.889235237	2.042964519
Repeat 2	NT3-OE	87.357	163.201	123.201	118.908	223.097	228.694		0.381982037	0.713621695	0.538715489	0.51994368	0.975526249		1.258785741	1.030312383	2.153374206	2.347195011	2.784343677
Repeat 3	NT3-OE	80.421	172.099	107.9	106.901	165.971	226.743		0.354679086	0.759004688	0.475869156	0.471463287	0.731978495		1.168811443	1.095835419	1.902162434	2.128338734	2.089210513
								Average value from three GFP group	0.303452784	0.692626534	0.250172723	0.221517035	0.350361292
