# Supplementary material for: Proneurotrophin-3 contributes to chemotherapy-induced neuropathic pain through TrkC-mediated CCL2 elevation in DRG neurons
Source: EMBO Rep. 2025 Nov 26;26(24):6141–58. doi: 10.1038/s44319-025-00534-1 (PMC12714783; doi:10.1038/s44319-025-00534-1)
Supplement: Supplementary file 11 — Source data Fig. 8 [file 44319_2025_534_MOESM11_ESM.zip]

Archive with 14 entries (13 files):
- Figure 8/
- Figure 8/8A.csv
- Figure 8/8B.csv
- Figure 8/8B.tif
- Figure 8/8C.csv
- Figure 8/8D.csv
- Figure 8/8E.csv
- Figure 8/8F.csv
- Figure 8/8G.csv
- Figure 8/8H.csv
- Figure 8/8I.csv
- Figure 8/8J.csv
- Figure 8/8J.tif
- Figure 8/Thumbs.db
