# Supplementary material for: Proneurotrophin-3 contributes to chemotherapy-induced neuropathic pain through TrkC-mediated CCL2 elevation in DRG neurons
Source: EMBO Rep. 2025 Nov 26;26(24):6141–58. doi: 10.1038/s44319-025-00534-1 (PMC12714783; doi:10.1038/s44319-025-00534-1)
Supplement: Supplementary file 11 — Source data Fig. 8 [file 44319_2025_534_MOESM11_ESM.zip › Figure 8/8A.csv]

	Treated groups	Ct value							AVERAGE Ct			Treated groups					Average
		Tuba1a			Nt3 mRNA				Tubulin	Nt3 mRNA			NT3 ∆Ct	NT3 ∆∆Ct	NT3 2^∆∆Ct		GFP + Scr-si	GFP + TrkC-si	GFP + p75-si	NT3 + Scr-si	NT3 + TrkC-si	NT3 + p75-si
Repeat 1	GFP + Scr-si	15.22	15.21	15.19	30.41	30.29	30.32		15.20666667	30.34		GFP + Scr-si	15.13333333	-0.011111111	1.007731369		1.000059164	0.99664955	1.002684207	3.48583568	4.274003554	4.179155208
Repeat 2	GFP + Scr-si	15.24	15.19	15.2	30.54	30.24	30.35		15.21	30.37666667		GFP + Scr-si	15.16666667	0.022222222	0.984714753
Repeat 3	GFP + Scr-si	15.11	15.1	15.08	30.3	30.18	30.21		15.09666667	30.23		GFP + Scr-si	15.13333333	-0.011111111	1.007731369
Repeat 1	GFP + TrkC-si	14.94	14.93	14.99	29.89	30.1	30.29		14.95333333	30.09333333		GFP + TrkC-si	15.14	-0.004444444	1.003085404
Repeat 2	GFP + TrkC-si	14.96	15.01	14.97	29.99	30.3	30.28		14.98	30.19		GFP + TrkC-si	15.21	0.065555556	0.955577271
Repeat 3	GFP + TrkC-si	15.01	14.98	14.92	29.81	30.25	30.15		14.97	30.07		GFP + TrkC-si	15.1	-0.044444444	1.031285973
Repeat 1	GFP + p75-si	15.12	15.19	15.11	30.29	30.45	30.27		15.14	30.33666667		GFP + p75-si	15.19666667	0.052222222	0.964449616
Repeat 2	GFP + p75-si	15.11	15.15	15.16	30.3	30.25	30.2		15.14	30.25		GFP + p75-si	15.11	-0.034444444	1.024162361
Repeat 3	GFP + p75-si	15.1	15.2	15.15	30.3	30.28	30.22		15.15	30.26666667		GFP + p75-si	15.11666667	-0.027777778	1.019440644
Repeat 1	NT3 + Scr-si	15.12	15.16	15.19	28.38	28.49	28.58		15.15666667	28.48333333		NT3 + Scr-si	13.32666667	-1.817777778	3.525377566
Repeat 2	NT3 + Scr-si	15.1	15.14	15.22	28.86	28.5	28.66		15.15333333	28.67333333		NT3 + Scr-si	13.52	-1.624444444	3.083234125
Repeat 3	NT3 + Scr-si	15.2	15.26	15.23	28.35	28.5	28.44		15.23	28.43		NT3 + Scr-si	13.2	-1.944444444	3.848895348
Repeat 1	NT3 + TrkC-si	14.9	15.1	14.97	28.14	28.1	27.99		14.99	28.07666667		NT3 + TrkC-si	13.08666667	-2.057777778	4.163445035
Repeat 2	NT3 + TrkC-si	15	15.1	14.98	28.46	27.99	28.01		15.02666667	28.15333333		NT3 + TrkC-si	13.12666667	-2.017777778	4.049595411
Repeat 3	NT3 + TrkC-si	15	15.12	15	27.85	28.06	28.03		15.04	27.98		NT3 + TrkC-si	12.94	-2.204444444	4.608970215
Repeat 1	NT3 + p75-si	15.09	15.14	15.12	28.31	28.09	28.22		15.11666667	28.20666667		NT3 + p75-si	13.09	-2.054444444	4.153836538
Repeat 2	NT3 + p75-si	15.1	15.16	15.17	28.49	28.14	28.23		15.14333333	28.28666667		NT3 + p75-si	13.14333333	-2.001111111	4.003081841
Repeat 3	NT3 + p75-si	15.11	15.19	15.14	28.01	28.36	28.11		15.14666667	28.16		NT3 + p75-si	13.01333333	-2.131111111	4.380547244
												Average ∆Ct	15.14444444
	Treated groups	Ct value							AVERAGE Ct			Treated groups					Average
		Tuba1a			Trkc				Tubulin	Trkc			Trkc ∆Ct	Trkc ∆∆Ct	Trkc 2^∆∆Ct		GFP + Scr-si	GFP + TrkC-si	GFP + p75-si	NT3 + Scr-si	NT3 + TrkC-si	NT3 + p75-si
Repeat 1	GFP + Scr-si	15.22	15.21	15.19	21.56	21.37	21.48		15.20666667	21.47		GFP + Scr-si	6.263333333	-0.002222222	1.001541514		1.000002371	0.333574247	0.971565183	0.947129578	0.326685677	0.912124354
Repeat 2	GFP + Scr-si	15.24	15.19	15.2	21.53	21.4	21.51		15.21	21.48		GFP + Scr-si	6.27	0.004444444	0.996924086
Repeat 3	GFP + Scr-si	15.11	15.1	15.08	21.45	21.26	21.37		15.09666667	21.36		GFP + Scr-si	6.263333333	-0.002222222	1.001541514
Repeat 1	GFP + TrkC-si	14.94	14.93	14.99	22.78	23.01	22.89		14.95333333	22.89333333		GFP + TrkC-si	7.94	1.674444444	0.313286727
Repeat 2	GFP + TrkC-si	14.96	15.01	14.97	22.47	22.94	22.59		14.98	22.66666667		GFP + TrkC-si	7.686666667	1.421111111	0.373424603
Repeat 3	GFP + TrkC-si	15.01	14.98	14.92	22.8	23.02	22.9		14.97	22.90666667		GFP + TrkC-si	7.936666667	1.671111111	0.31401141
Repeat 1	GFP + p75-si	15.12	15.19	15.11	21.44	21.47	21.49		15.14	21.46666667		GFP + p75-si	6.326666667	0.061111111	0.958525614
Repeat 2	GFP + p75-si	15.11	15.15	15.16	21.48	21.19	21.5		15.14	21.39		GFP + p75-si	6.25	-0.015555556	1.010840628
Repeat 3	GFP + p75-si	15.1	15.2	15.15	21.4	21.58	21.51		15.15	21.49666667		GFP + p75-si	6.346666667	0.081111111	0.945329308
Repeat 1	NT3 + Scr-si	15.12	15.16	15.19	21.51	21.57	21.58		15.15666667	21.55333333		NT3 + Scr-si	6.396666667	0.131111111	0.913127922
Repeat 2	NT3 + Scr-si	15.1	15.14	15.22	21.5	21.36	21.6		15.15333333	21.48666667		NT3 + Scr-si	6.333333333	0.067777778	0.954106503
Repeat 3	NT3 + Scr-si	15.2	15.26	15.23	21.59	21.6	21.41		15.23	21.53333333		NT3 + Scr-si	6.303333333	0.037777778	0.974154309
Repeat 1	NT3 + TrkC-si	14.9	15.1	14.97	23.02	22.89	22.99		14.99	22.96666667		NT3 + TrkC-si	7.976666667	1.711111111	0.305424752
Repeat 2	NT3 + TrkC-si	15	15.1	14.98	23.01	22.37	23		15.02666667	22.79333333		NT3 + TrkC-si	7.766666667	1.501111111	0.353281201
Repeat 3	NT3 + TrkC-si	15	15.12	15	23.1	22.71	23.02		15.04	22.94333333		NT3 + TrkC-si	7.903333333	1.637777778	0.321351079
Repeat 1	NT3 + p75-si	15.09	15.14	15.12	21.46	21.59	21.55		15.11666667	21.53333333		NT3 + p75-si	6.416666667	0.151111111	0.90055662
Repeat 2	NT3 + p75-si	15.1	15.16	15.17	21.43	21.82	21.5		15.14333333	21.58333333		NT3 + p75-si	6.44	0.174444444	0.886108678
Repeat 3	NT3 + p75-si	15.11	15.19	15.14	21.39	21.48	21.59		15.14666667	21.48666667		NT3 + p75-si	6.34	0.074444444	0.949707766
												Average ∆Ct	6.265555556
	Treated groups	Ct value							AVERAGE Ct			Treated groups					Average
		Tuba1a			p75				Tubulin	p75			p75 ∆Ct	p75 ∆∆Ct	p75 2^∆∆Ct		GFP + Scr-si	GFP + TrkC-si	GFP + p75-si	NT3 + Scr-si	NT3 + TrkC-si	NT3 + p75-si
Repeat 1	GFP + Scr-si	15.22	15.21	15.19	19.24	19.22	19.32		15.20666667	19.26		GFP + Scr-si	4.053333333	-0.018888889	1.013178866		1.00017068	0.948776025	0.327658626	0.952870192	0.980905697	0.305735195
Repeat 2	GFP + Scr-si	15.24	15.19	15.2	19.4	19.26	19.3		15.21	19.32		GFP + Scr-si	4.11	0.037777778	0.974154309
Repeat 3	GFP + Scr-si	15.11	15.1	15.08	19.13	19.11	19.21		15.09666667	19.15		GFP + Scr-si	4.053333333	-0.018888889	1.013178866
Repeat 1	GFP + TrkC-si	14.94	14.93	14.99	19.11	19.22	19.18		14.95333333	19.17		GFP + TrkC-si	4.216666667	0.144444444	0.904727705
Repeat 2	GFP + TrkC-si	14.96	15.01	14.97	19.05	19.01	19.2		14.98	19.08666667		GFP + TrkC-si	4.106666667	0.034444444	0.976407685
Repeat 3	GFP + TrkC-si	15.01	14.98	14.92	19.02	19.1	19.16		14.97	19.09333333		GFP + TrkC-si	4.123333333	0.051111111	0.965192686
Repeat 1	GFP + p75-si	15.12	15.19	15.11	20.87	20.55	20.79		15.14	20.73666667		GFP + p75-si	5.596666667	1.524444444	0.347613389
Repeat 2	GFP + p75-si	15.11	15.15	15.16	20.99	20.74	20.82		15.14	20.85		GFP + p75-si	5.71	1.637777778	0.321351079
Repeat 3	GFP + p75-si	15.1	15.2	15.15	20.98	20.88	20.82		15.15	20.89333333		GFP + p75-si	5.743333333	1.671111111	0.31401141
Repeat 1	NT3 + Scr-si	15.12	15.16	15.19	19.44	19.43	19.47		15.15666667	19.44666667		NT3 + Scr-si	4.29	0.217777778	0.859888927
Repeat 2	NT3 + Scr-si	15.1	15.14	15.22	19.46	19.07	19.08		15.15333333	19.20333333		NT3 + Scr-si	4.05	-0.022222222	1.015522513
Repeat 3	NT3 + Scr-si	15.2	15.26	15.23	19.58	19.05	19.35		15.23	19.32666667		NT3 + Scr-si	4.096666667	0.024444444	0.983199138
Repeat 1	NT3 + TrkC-si	14.9	15.1	14.97	19.09	19.14	19.27		14.99	19.16666667		NT3 + TrkC-si	4.176666667	0.104444444	0.930163062
Repeat 2	NT3 + TrkC-si	15	15.1	14.98	19.12	19.08	19.01		15.02666667	19.07		NT3 + TrkC-si	4.043333333	-0.028888889	1.020226082
Repeat 3	NT3 + TrkC-si	15	15.12	15	19.15	19.12	19.1		15.04	19.12333333		NT3 + TrkC-si	4.083333333	0.011111111	0.992327946
Repeat 1	NT3 + p75-si	15.09	15.14	15.12	21.01	20.89	20.99		15.11666667	20.96333333		NT3 + p75-si	5.846666667	1.774444444	0.292306853
Repeat 2	NT3 + p75-si	15.1	15.16	15.17	21.02	21.01	20.93		15.14333333	20.98666667		NT3 + p75-si	5.843333333	1.771111111	0.292983006
Repeat 3	NT3 + p75-si	15.11	15.19	15.14	20.99	20.66	20.78		15.14666667	20.81		NT3 + p75-si	5.663333333	1.591111111	0.331915726
												Average ∆Ct	4.072222222
