# Supplementary material for: Proneurotrophin-3 contributes to chemotherapy-induced neuropathic pain through TrkC-mediated CCL2 elevation in DRG neurons
Source: EMBO Rep. 2025 Nov 26;26(24):6141–58. doi: 10.1038/s44319-025-00534-1 (PMC12714783; doi:10.1038/s44319-025-00534-1)
Supplement: Supplementary file 11 — Source data Fig. 8 [file 44319_2025_534_MOESM11_ESM.zip › Figure 8/8B.csv]

Repeats	Treated groups	Band densities					Normalized to Actin				Relative Level of Protein (after normalizing to average control value)
		Trkc	P75ntr	proNT3	Actin		Trkc	P75NTR	proNT3		Trkc	P75NTR	proNT3
Repeat 1	GFP + Scr-si	82.943	117.614	98.147	105.5		0.786189573	1.114824645	0.930303318		0.998815173	1.135270006	1.052550175
Repeat 2	GFP + Scr-si	107.357	129.376	118.137	137.498		0.780789539	0.94093005	0.859190679		0.991954694	0.958186266	0.972092953
Repeat 3	GFP + Scr-si	100.378	112.487	108.931	126.359		0.79438742	0.890217555	0.862075515		1.009230133	0.906543728	0.975356872
Repeat 1	GFP + TrkC-si	40.258	122.178	113.475	100.11		0.402137649	1.220437519	1.133503147		0.510896097	1.242819771	1.282451554
Repeat 2	GFP + TrkC-si	51.157	132.267	104.267	117.658		0.434794064	1.124164953	0.886187085		0.552384467	1.144781611	1.002636832
Repeat 3	GFP + TrkC-si	38.678	99.312	109.654	116.439		0.332173928	0.852910107	0.941729146		0.422010633	0.868552079	1.065477418
Repeat 1	GFP + p75-si	105.216	48.158	109.47	105.146		1.000665741	0.458010766	1.041123771		1.271296591	0.466410469	1.177933031
Repeat 2	GFP + p75-si	98.769	37.486	112.43	137.31		0.719313961	0.273002695	0.818804166		0.913852997	0.278009436	0.926399435
Repeat 3	GFP + p75-si	100.135	40.278	109.17	126.258		0.793098259	0.319013449	0.864658081		1.007592318	0.324864006	0.978278801
Repeat 1	NT3 + Scr-si	112.368	130.482	194.22	96.147		1.168710412	1.357109426	2.020031826		1.484789078	1.381998177	2.285474868
Repeat 2	NT3 + Scr-si	107.267	131.173	229.436	111.586		0.961294428	1.175532773	2.056136074		1.221277275	1.197091493	2.326323408
Repeat 3	NT3 + Scr-si	99.7384	110.237	210.476	120.346		0.828763731	0.916000532	1.748923936		1.052903545	0.932799552	1.978741943
Repeat 1	NT3 + TrkC-si	36.624	132.928	261.04	101.776		0.35984908	1.306083949	2.564848294		0.457170552	1.330036917	2.901883148
Repeat 2	NT3 + TrkC-si	33.88	121.365	176.278	110.356		0.307006416	1.099758962	1.597357643		0.390036546	1.119928026	1.807259024
Repeat 3	NT3 + TrkC-si	44.139	109.295	209.428	114.235		0.38638771	0.95675581	1.833308531		0.490886575	0.974302264	2.074215127
Repeat 1	NT3 + p75-si	100.253	56.198	204.168	116.349		0.861657599	0.483012316	1.75478947		1.094693586	0.491870536	1.985378239
Repeat 2	NT3 + p75-si	104.278	44.658	236.849	112.553		0.926479081	0.396773076	2.10433307		1.17704609	0.404049708	2.380853748
Repeat 3	NT3 + p75-si	93.167	47.386	218.316	117.897		0.790240634	0.401927106	1.851751953		1.003961845	0.409298261	2.095082114
						Average value from three GFP+ Scr-sigroup	0.787122177	0.98199075	0.883856504
