# Supplementary material for: Proneurotrophin-3 contributes to chemotherapy-induced neuropathic pain through TrkC-mediated CCL2 elevation in DRG neurons
Source: EMBO Rep. 2025 Nov 26;26(24):6141–58. doi: 10.1038/s44319-025-00534-1 (PMC12714783; doi:10.1038/s44319-025-00534-1)
Supplement: Supplementary file 11 — Source data Fig. 8 [file 44319_2025_534_MOESM11_ESM.zip › Figure 8/8D.csv]

Mechanical test (0.4 g von Frey filament)
Day of behaviour	Experimental groups	Side of test	Numbers of animals
			1	2	3	4	5	6	7	8	9	10	Average	SD
(-)1 Day	GFP + Scr-si	Ipsilateral	40	50	40	50	40	30	40	50	50	40	43	6.749485577
(-)1 Day	NT3 + Scr-si	Ipsilateral	40	40	50	50	40	30	40	50	50	50	44	6.992058988
(-)1 Day	NT3 + TrkC-si	Ipsilateral	50	40	50	40	50	40	40	50	40	40	44	5.163977795
(-)1 Day	NT3 + p75-si	Ipsilateral	40	60	40	30	50	40	50	40	30	50	43	9.486832981
(-)1 Day	GFP + TrkC-si	Ipsilateral	40	50	50	40	40	60	50	40	30	40	44	8.432740427
(-)1 Day	GFP + p75-si	Ipsilateral	40	40	50	40	40	50	40	40	50	40	43	4.830458915
35 Day	GFP + Scr-si	Ipsilateral	40	40	50	40	40	30	50	50	40	50	43	6.749485577
35 Day	NT3 + Scr-si	Ipsilateral	70	80	70	80	90	90	80	70	80	80	79	7.378647874
35 Day	NT3 + TrkC-si	Ipsilateral	80	80	60	80	80	90	80	70	70	80	77	8.232726023
35 Day	NT3 + p75-si	Ipsilateral	70	80	80	80	70	90	80	70	80	90	79	7.378647874
35 Day	GFP + TrkC-si	Ipsilateral	30	50	40	30	40	40	50	50	40	40	41	7.378647874
35 Day	GFP + p75-si	Ipsilateral	50	40	30	40	30	50	40	50	60	30	42	10.32795559
38 Day	GFP + Scr-si	Ipsilateral	40	40	50	40	40	40	40	50	40	40	42	4.216370214
38 Day	NT3 + Scr-si	Ipsilateral	80	90	70	80	80	90	70	80	80	90	81	7.378647874
38 Day	NT3 + TrkC-si	Ipsilateral	70	70	60	80	80	60	60	60	70	70	68	7.888106377
38 Day	NT3 + p75-si	Ipsilateral	70	80	80	80	70	60	80	70	70	80	74	6.992058988
38 Day	GFP + TrkC-si	Ipsilateral	40	50	40	40	50	40	40	40	30	40	41	5.676462122
38 Day	GFP + p75-si	Ipsilateral	40	50	40	40	40	50	40	40	50	40	43	4.830458915
40 Day	GFP + Scr-si	Ipsilateral	30	50	50	40	50	40	40	40	30	40	41	7.378647874
40 Day	NT3 + Scr-si	Ipsilateral	80	90	80	80	80	90	80	80	90	80	83	4.830458915
40 Day	NT3 + TrkC-si	Ipsilateral	60	70	60	60	60	60	60	60	60	60	61	3.16227766
40 Day	NT3 + p75-si	Ipsilateral	80	80	80	90	70	70	70	80	80	80	78	6.32455532
40 Day	GFP + TrkC-si	Ipsilateral	50	50	30	40	40	40	50	40	30	30	40	8.164965809
40 Day	GFP + p75-si	Ipsilateral	40	40	40	40	40	40	40	40	30	40	39	3.16227766
42 Day	GFP + Scr-si	Ipsilateral	40	40	50	40	50	40	40	30	40	40	41	5.676462122
42 Day	NT3 + Scr-si	Ipsilateral	80	80	80	80	90	90	80	70	90	90	83	6.749485577
42 Day	NT3 + TrkC-si	Ipsilateral	60	70	60	60	70	60	60	60	60	60	62	4.216370214
42 Day	NT3 + p75-si	Ipsilateral	80	80	70	90	70	80	70	80	80	80	78	6.32455532
42 Day	GFP + TrkC-si	Ipsilateral	50	40	40	40	30	40	50	40	30	40	40	6.666666667
42 Day	GFP + p75-si	Ipsilateral	40	40	40	40	40	40	40	40	30	40	39	3.16227766
