# Supplementary material for: Proneurotrophin-3 contributes to chemotherapy-induced neuropathic pain through TrkC-mediated CCL2 elevation in DRG neurons
Source: EMBO Rep. 2025 Nov 26;26(24):6141–58. doi: 10.1038/s44319-025-00534-1 (PMC12714783; doi:10.1038/s44319-025-00534-1)
Supplement: Supplementary file 11 — Source data Fig. 8 [file 44319_2025_534_MOESM11_ESM.zip › Figure 8/8E.csv]

Paw withdraw latencies to Heat stimulation (Hargreavest test)
Day of behaviour	Experimental groups	Side of test	Numbers of animals
			1	2	3	4	5	6	7	8	9	10	Average	SD
(-)1 Day	GFP + Scr-si	Ipsilateral	11.99	12	12.1833	12.2667	12	12.1267	12.25	12.2833	12.11	12.31	12.152	0.125077558
(-)1 Day	NT3 + Scr-si	Ipsilateral	12.05	12.34333	11.97667	12.08	12.23333	12.04	12.31333	12.14333	12.3	12.11667	12.159666	0.129426692
(-)1 Day	NT3 + TrkC-si	Ipsilateral	12.02667	11.84	11.92	12.01667	12.15333	12.02333	12.27333	12.05667	12.25333	12.06333	12.062666	0.13494066
(-)1 Day	NT3 + p75-si	Ipsilateral	12.09	11.98	12.06	12.13333	12.07333	12.08667	12.17	12.14667	12.21	12.10667	12.105667	0.064119069
(-)1 Day	GFP + TrkC-si	Ipsilateral	12.02667	12.02333	12.01333	12.13333	12.19667	12.24333	12.18333	12.13	12.22	12.23333	12.140332	0.090382403
(-)1 Day	GFP + p75-si	Ipsilateral	12.03333	12.01333	12.00667	12.03667	12.11	12.12	12.07667	12.14333	12.22333	12.12333	12.088666	0.068369515
35 Day	GFP + Scr-si	Ipsilateral	12.05667	12.17667	12.47333	12.35	12.13333	12.23667	12.35333	12.05	12.18667	12.13333	12.215	0.138431416
35 Day	NT3 + Scr-si	Ipsilateral	9.60333	10.6	10.37333	10.85667	10.60667	9.44333	10.68333	10.58667	10.77333	10.76333	10.428999	0.496651899
35 Day	NT3 + TrkC-si	Ipsilateral	10.18	10.28333	10.54333	10.10667	10.14	10.45667	10.12	10.47333	10.49333	10.09667	10.289333	0.183010131
35 Day	NT3 + p75-si	Ipsilateral	10.26333	10.30333	10.09667	10.12667	10.10667	10.13	10.16667	10.42	10.05333	10.05333	10.172	0.119744038
35 Day	GFP + TrkC-si	Ipsilateral	12.10333	12.06667	12.18	12.17	12.23667	12.39667	12.23333	12.24667	12.30333	12.35333	12.229	0.104089658
35 Day	GFP + p75-si	Ipsilateral	12.2	12.16333	11.94333	12.13	12.45	12.15667	12.1	12.19333	12.10667	12.13333	12.157666	0.125512221
38 Day	GFP + Scr-si	Ipsilateral	12.05667	12.39333	12.12667	12.21	12.13667	12.22333	12.33333	12.35667	12.30667	12.12333	12.226667	0.115672003
38 Day	NT3 + Scr-si	Ipsilateral	9.93667	9.58	10.41667	9.84667	9.94	10.76	9.913333	9.45667	10.09667	10.04	9.9986683	0.375999509
38 Day	NT3 + TrkC-si	Ipsilateral	10.71667	11.6167	10.84667	10.58667	10.80333	10.89	10.9	11.23	10.89667	11.01333	10.950004	0.289536876
38 Day	NT3 + p75-si	Ipsilateral	10.5967	10.6367	10.09667	10.46	10.7733	10.29333	9.95	10.38333	10.29667	10.31667	10.380337	0.248906671
38 Day	GFP + TrkC-si	Ipsilateral	12.10333	12.06667	12.18	12.17	12.06667	12.49667	12.14	12.21667	12.34667	12.17667	12.196335	0.133338292
38 Day	GFP + p75-si	Ipsilateral	12.2	12.16333	11.94333	12.11667	12.17333	12.08	12.24667	12.28	12.20667	12.26	12.167	0.100339387
40 Day	GFP + Scr-si	Ipsilateral	12.04	12.41333	12.13333	12.19	12.16667	12.23	12.29	12.27333	12.21	12.17667	12.212333	0.100147677
40 Day	NT3 + Scr-si	Ipsilateral	10.16333	10.38	10.36	10.16	10.34333	10.52	10	10.13333	10.14333	10.23	10.243332	0.154080763
40 Day	NT3 + TrkC-si	Ipsilateral	11.03333	11.05333	11.05333	11.6067	11.02667	11.6633	11.00667	11.05333	11.01	11.01333	11.151999	0.255536786
40 Day	NT3 + p75-si	Ipsilateral	10.26	10.29333	9.926667	10.4033	10.11	10.10667	10.5067	10.25	10.67	10.7133	10.3239967	0.252179998
40 Day	GFP + TrkC-si	Ipsilateral	12.08667	12.16333	12.16667	12.13667	12.22333	12.20667	12.19333	12.28	12.21667	12.22	12.189334	0.053627808
40 Day	GFP + p75-si	Ipsilateral	12.17	12.15	12.16667	12.23	12.16333	12.18	12.22	12.21	12.21	12.22667	12.192667	0.029681902
42 Day	GFP + Scr-si	Ipsilateral	12.13	12.32333	12.16	12.19333	12.18	12.16333	12.24667	12.26333	12.15667	12.20667	12.202333	0.059213168
42 Day	NT3 + Scr-si	Ipsilateral	9.88	10.26667	10.30667	9.84	10.27667	10.04	10.0667	10.09	10.1133	10.05	10.093001	0.158008293
42 Day	NT3 + TrkC-si	Ipsilateral	12.0567	11.14667	11.16	11.6233	11.07	11.07667	11.11667	11.7433	11.10333	11.1	11.319664	0.354015269
42 Day	NT3 + p75-si	Ipsilateral	10.26667	10.29667	9.973333	10.5933	11.2267	10.13333	9.963333	10.8767	10.07667	10.10333	10.3510036	0.420169178
42 Day	GFP + TrkC-si	Ipsilateral	12.16667	12.17	12.19	12.2	12.19333	12.25333	12.23	12.14	12.19333	12.22667	12.196333	0.033534022
42 Day	GFP + p75-si	Ipsilateral	12.17333	12.33333	12.17667	12.2	12.26	12.25333	12.3	12.22333	12.26333	12.32667	12.250999	0.057800271
