# Supplementary material for: Proneurotrophin-3 contributes to chemotherapy-induced neuropathic pain through TrkC-mediated CCL2 elevation in DRG neurons
Source: EMBO Rep. 2025 Nov 26;26(24):6141–58. doi: 10.1038/s44319-025-00534-1 (PMC12714783; doi:10.1038/s44319-025-00534-1)
Supplement: Supplementary file 11 — Source data Fig. 8 [file 44319_2025_534_MOESM11_ESM.zip › Figure 8/8F.csv]

Paw withdraw latencies to Cold stimuli
Day of behaviour	Experimental groups	Side of test	Numbers of animals
			1	2	3	4	5	6	7	8	9	10	Average	SD
(-)1 Day	GFP + Scr-si	Ipsilateral	19.33333	19	19.33333	19.33333	18.33333	19.33333	19.66667	19	19.33333	19	19.166665	0.360041664
(-)1 Day	NT3 + Scr-si	Ipsilateral	19.33333	18.66667	19.66667	19	19.33333	19.33333	19	19	19	19	19.133333	0.281090645
(-)1 Day	NT3 + TrkC-si	Ipsilateral	18.66667	19	19.66667	19.33333	19	19.33333	19	19	19	19	19.1	0.274423751
(-)1 Day	NT3 + p75-si	Ipsilateral	18.66667	19.33333	18.66667	19.66667	19	19.33333	19	19.33333	19.66667	19.33333	19.2	0.358321878
(-)1 Day	GFP + TrkC-si	Ipsilateral	18.33333	19.33333	18.66667	19.33333	19	19	19.66667	19.33333	19.66667	19.33333	19.166666	0.423099089
(-)1 Day	GFP + p75-si	Ipsilateral	19	19.66667	18.66667	19	19.33333	19	19	18.66667	19.33333	18	18.966667	0.456772926
35 Day	GFP + Scr-si	Ipsilateral	19.66667	19.33333	19	20	19.33333	19	19.33333	18.33333	18.66667	19.33333	19.199999	0.476613776
35 Day	NT3 + Scr-si	Ipsilateral	14.33333	13.33333	13	13	13	13.33333	13.33333	12.66667	14	13.66667	13.366666	0.507960385
35 Day	NT3 + TrkC-si	Ipsilateral	14	14.33333	14	15	14.66667	13.33333	13.33333	14	13.66667	13	13.933333	0.624599388
35 Day	NT3 + p75-si	Ipsilateral	13.66667	15.66667	13.66667	14.33333	14	14.33333	12.66667	14	13.33333	13.66667	13.933334	0.782524941
35 Day	GFP + TrkC-si	Ipsilateral	19	19.33333	19.33333	19.33333	19	19	18.66667	19.33333	19	18.66667	19.066666	0.26293425
35 Day	GFP + p75-si	Ipsilateral	19	19.66667	19.33333	19	19	19	18.33333	19	19	18.66667	19	0.351364887
38 Day	GFP + Scr-si	Ipsilateral	19.66667	19.33333	19	18.66667	19.33333	19	19.33333	18.66667	18.66667	18.66667	19.033334	0.366833228
38 Day	NT3 + Scr-si	Ipsilateral	14.33333	13.33333	13.33333	14.66667	12	13	12.66667	11.66667	13.33333	12	13.033333	0.986951048
38 Day	NT3 + TrkC-si	Ipsilateral	16.33333	16.66667	15	15	17	16.33333	16.66667	15.33333	15.66667	16	16	0.720082814
38 Day	NT3 + p75-si	Ipsilateral	13.66667	15.66667	13.66667	14.33333	14	12.66667	13.66667	13.33333	12.66667	13.66667	13.733335	0.857789004
38 Day	GFP + TrkC-si	Ipsilateral	19	19.33333	19.33333	19	19	19.66667	18.66667	19.66667	19	19.33333	19.2	0.322030594
38 Day	GFP + p75-si	Ipsilateral	19	19.66667	19.33333	18.33333	19	18.66667	19	19.66667	19	20	19.166667	0.503077811
40 Day	GFP + Scr-si	Ipsilateral	19.66667	19.33333	19.66667	18.66667	19	19.33333	19	18.33333	19	19	19.1	0.41722274
40 Day	NT3 + Scr-si	Ipsilateral	14	12.66667	13.33333	14.33333	12.33333	12.66667	13.33333	11.66667	13.33333	12.66667	13.033333	0.792711879
40 Day	NT3 + TrkC-si	Ipsilateral	17.33333	17	16.33333	16.66667	16	16.66667	15.33333	17.33333	18	17	16.766666	0.754411159
40 Day	NT3 + p75-si	Ipsilateral	13.66667	15	13	15.33333	13.33333	15.33333	13.66667	14.33333	15	13.66667	14.233333	0.875593724
40 Day	GFP + TrkC-si	Ipsilateral	19	19.66667	19.33333	19.33333	19.33333	20	19.33333	19.66667	19.33333	19.66667	19.466666	0.281093017
40 Day	GFP + p75-si	Ipsilateral	19.33333	20	19.66667	18.66667	18.66667	18.66667	19	19.66667	19.33333	20	19.300001	0.531709635
42 Day	GFP + Scr-si	Ipsilateral	20	19.66667	20	19	19.33333	19.66667	19.33333	18.66667	19.33333	19	19.4	0.438853726
42 Day	NT3 + Scr-si	Ipsilateral	13	12.33333	13	13.66667	12.33333	12.66667	13.33333	13	13.66667	13.66667	13.066667	0.516399644
42 Day	NT3 + TrkC-si	Ipsilateral	17	16.66667	16.33333	16.33333	17.33333	16	15.66667	16.33333	16	16.33333	16.399999	0.491909005
42 Day	NT3 + p75-si	Ipsilateral	14.33333	15.33333	15	12.66667	14	12.66667	13.33333	14.33333	13	15.66667	14.033333	1.093752528
42 Day	GFP + TrkC-si	Ipsilateral	19.33333	19.33333	20	19.33333	19.33333	19.66667	19	19.33333	19.33333	19.66667	19.433332	0.27442564
42 Day	GFP + p75-si	Ipsilateral	19.66667	20	20	19	19	19.33333	19.33333	19.66667	19.66667	20	19.566667	0.386501338
