# Supplementary material for: Proneurotrophin-3 contributes to chemotherapy-induced neuropathic pain through TrkC-mediated CCL2 elevation in DRG neurons
Source: EMBO Rep. 2025 Nov 26;26(24):6141–58. doi: 10.1038/s44319-025-00534-1 (PMC12714783; doi:10.1038/s44319-025-00534-1)
Supplement: Supplementary file 11 — Source data Fig. 8 [file 44319_2025_534_MOESM11_ESM.zip › Figure 8/8G.csv]

Mechanical test (0.07 g von Frey filament)
Day of behaviour	Experimental groups	Side of test	Numbers of animals
			1	2	3	4	5	6	7	8	9	10	Average	SD
(-)1 Day	GFP + Scr-si	Contralateral	20	20	10	10	20	10	20	10	10	20	15	5.270462767
(-)1 Day	NT3 + Scr-si	Contralateral	20	10	20	10	20	10	10	20	20	20	16	5.163977795
(-)1 Day	NT3 + TrkC-si	Contralateral	20	10	10	10	20	10	10	10	20	20	14	5.163977795
(-)1 Day	NT3 + p75-si	Contralateral	20	20	10	20	10	20	10	10	10	10	14	5.163977795
(-)1 Day	GFP + TrkC-si	Contralateral	20	10	10	10	10	10	20	20	10	20	14	5.163977795
(-)1 Day	GFP + p75-si	Contralateral	10	10	20	20	20	10	10	20	20	10	15	5.270462767
35 Day	GFP + Scr-si	Contralateral	20	10	20	20	20	10	20	10	10	20	16	5.163977795
35 Day	NT3 + Scr-si	Contralateral	20	20	10	20	10	20	20	10	10	20	16	5.163977795
35 Day	NT3 + TrkC-si	Contralateral	10	20	20	20	10	10	20	10	10	10	14	5.163977795
35 Day	NT3 + p75-si	Contralateral	20	10	20	20	10	20	20	10	10	10	15	5.270462767
35 Day	GFP + TrkC-si	Contralateral	20	10	10	20	20	20	10	20	10	20	16	5.163977795
35 Day	GFP + p75-si	Contralateral	20	10	20	10	20	10	20	10	20	10	15	5.270462767
38 Day	GFP + Scr-si	Contralateral	20	20	20	20	10	10	20	20	10	10	16	5.163977795
38 Day	NT3 + Scr-si	Contralateral	20	20	10	10	10	20	10	10	20	20	15	5.270462767
38 Day	NT3 + TrkC-si	Contralateral	10	20	20	20	10	20	10	10	10	20	15	5.270462767
38 Day	NT3 + p75-si	Contralateral	20	10	10	10	20	10	10	20	10	20	14	5.163977795
38 Day	GFP + TrkC-si	Contralateral	20	10	10	20	20	10	20	10	10	10	14	5.163977795
38 Day	GFP + p75-si	Contralateral	20	10	20	10	10	20	10	20	10	20	15	5.270462767
40 Day	GFP + Scr-si	Contralateral	10	10	20	20	20	10	20	10	10	10	14	5.163977795
40 Day	NT3 + Scr-si	Contralateral	10	10	10	10	20	20	10	20	20	10	14	5.163977795
40 Day	NT3 + TrkC-si	Contralateral	10	20	10	10	20	10	20	20	10	20	15	5.270462767
40 Day	NT3 + p75-si	Contralateral	10	20	20	20	10	20	10	20	10	20	16	5.163977795
40 Day	GFP + TrkC-si	Contralateral	20	20	10	20	20	20	10	20	20	20	18	4.216370214
40 Day	GFP + p75-si	Contralateral	20	20	20	20	20	20	10	10	20	20	18	4.216370214
42 Day	GFP + Scr-si	Contralateral	20	20	10	20	20	20	20	20	10	20	18	4.216370214
42 Day	NT3 + Scr-si	Contralateral	20	20	10	20	20	20	20	20	10	20	18	4.216370214
42 Day	NT3 + TrkC-si	Contralateral	20	20	20	20	20	10	20	20	10	20	18	4.216370214
42 Day	NT3 + p75-si	Contralateral	20	20	20	20	10	20	10	10	20	20	17	4.830458915
42 Day	GFP + TrkC-si	Contralateral	20	20	10	20	10	20	20	20	20	20	18	4.216370214
42 Day	GFP + p75-si	Contralateral	20	20	20	10	10	20	10	10	20	20	16	5.163977795
