# Supplementary material for: Proneurotrophin-3 contributes to chemotherapy-induced neuropathic pain through TrkC-mediated CCL2 elevation in DRG neurons
Source: EMBO Rep. 2025 Nov 26;26(24):6141–58. doi: 10.1038/s44319-025-00534-1 (PMC12714783; doi:10.1038/s44319-025-00534-1)
Supplement: Supplementary file 11 — Source data Fig. 8 [file 44319_2025_534_MOESM11_ESM.zip › Figure 8/8H.csv]

Mechanical test (0.4 g von Frey filament)
Day of behaviour	Experimental groups	Side of test	Numbers of animals
			1	2	3	4	5	6	7	8	9	10	Average	SD
(-)1 Day	GFP + Scr-si	Contralateral	50	40	40	50	30	40	40	40	50	40	42	6.32455532
(-)1 Day	NT3 + Scr-si	Contralateral	40	50	40	50	40	40	30	50	40	40	42	6.32455532
(-)1 Day	NT3 + TrkC-si	Contralateral	50	40	40	40	40	50	40	40	40	40	42	4.216370214
(-)1 Day	NT3 + p75-si	Contralateral	40	40	40	40	50	40	40	40	40	50	42	4.216370214
(-)1 Day	GFP + TrkC-si	Contralateral	40	40	40	30	40	50	50	40	40	30	40	6.666666667
(-)1 Day	GFP + p75-si	Contralateral	30	40	50	50	40	40	40	30	40	50	41	7.378647874
35 Day	GFP + Scr-si	Contralateral	50	40	40	40	50	40	50	30	40	40	42	6.32455532
35 Day	NT3 + Scr-si	Contralateral	40	50	40	40	30	50	40	30	40	40	40	6.666666667
35 Day	NT3 + TrkC-si	Contralateral	40	40	40	40	40	50	40	30	40	30	39	5.676462122
35 Day	NT3 + p75-si	Contralateral	40	50	40	40	40	50	40	30	40	40	41	5.676462122
35 Day	GFP + TrkC-si	Contralateral	40	40	50	40	30	40	30	40	50	40	40	6.666666667
35 Day	GFP + p75-si	Contralateral	40	40	40	40	50	30	40	40	50	40	41	5.676462122
38 Day	GFP + Scr-si	Contralateral	40	50	40	40	30	40	50	40	30	40	40	6.666666667
38 Day	NT3 + Scr-si	Contralateral	40	50	30	40	40	50	30	40	50	40	41	7.378647874
38 Day	NT3 + TrkC-si	Contralateral	40	40	40	40	40	30	40	30	40	40	38	4.216370214
38 Day	NT3 + p75-si	Contralateral	40	50	40	40	40	30	40	40	40	40	40	4.714045208
38 Day	GFP + TrkC-si	Contralateral	50	40	40	40	40	50	40	40	40	40	42	4.216370214
38 Day	GFP + p75-si	Contralateral	40	40	40	40	40	40	50	40	40	40	41	3.16227766
40 Day	GFP + Scr-si	Contralateral	40	40	40	30	40	40	50	40	30	50	40	6.666666667
40 Day	NT3 + Scr-si	Contralateral	40	40	30	40	40	50	40	40	40	40	40	4.714045208
40 Day	NT3 + TrkC-si	Contralateral	50	40	40	30	40	40	40	40	40	40	40	4.714045208
40 Day	NT3 + p75-si	Contralateral	40	40	40	30	40	40	40	40	40	40	39	3.16227766
40 Day	GFP + TrkC-si	Contralateral	40	40	40	30	40	40	40	40	40	40	39	3.16227766
40 Day	GFP + p75-si	Contralateral	40	40	40	40	40	40	40	40	40	40	40	0
42 Day	GFP + Scr-si	Contralateral	40	40	40	50	40	30	50	40	30	40	40	6.666666667
42 Day	NT3 + Scr-si	Contralateral	40	40	40	40	50	50	30	40	40	40	41	5.676462122
42 Day	NT3 + TrkC-si	Contralateral	50	40	40	30	40	40	40	40	40	40	40	4.714045208
42 Day	NT3 + p75-si	Contralateral	50	40	40	30	40	40	40	40	40	40	40	4.714045208
42 Day	GFP + TrkC-si	Contralateral	40	50	40	30	40	40	40	40	40	30	39	5.676462122
42 Day	GFP + p75-si	Contralateral	40	40	40	40	40	40	40	40	40	40	40	0
