# Supplementary material for: Proneurotrophin-3 contributes to chemotherapy-induced neuropathic pain through TrkC-mediated CCL2 elevation in DRG neurons
Source: EMBO Rep. 2025 Nov 26;26(24):6141–58. doi: 10.1038/s44319-025-00534-1 (PMC12714783; doi:10.1038/s44319-025-00534-1)
Supplement: Supplementary file 11 — Source data Fig. 8 [file 44319_2025_534_MOESM11_ESM.zip › Figure 8/8I.csv]

Paw withdraw latencies to Heat stimulation (Hargreavest test)
Day of behaviour	Experimental groups	Side of test	Numbers of animals
			1	2	3	4	5	6	7	8	9	10	Average	SD
(-)1 Day	GFP + Scr-si	Contralateral	11.1333	12.1333	12.3067	12.0367	11.2033	12.12	12.32	11.1533	12.17	12.2233	11.87999	0.501942917
(-)1 Day	NT3 + Scr-si	Contralateral	12.20667	10.5667	12.23333	12.07333	12.02667	11.1467	12.16	12.09667	11.1367	12.24	11.788677	0.603413587
(-)1 Day	NT3 + TrkC-si	Contralateral	11.97333	12.00667	11.0567	12.12333	11.90333	12.16667	11.1833	11.51	12.18333	12.22667	11.833333	0.429109428
(-)1 Day	NT3 + p75-si	Contralateral	11.05	12.03333	11.98667	12.11333	12.00667	11.4533	12.29333	10.8067	12.21333	11.2633	11.721996	0.531344141
(-)1 Day	GFP + TrkC-si	Contralateral	12.08	10.7567	12.07	12.15667	12.05333	10.2033	12.26	12.36333	10.87	12.08	11.689333	0.769587494
(-)1 Day	GFP + p75-si	Contralateral	12.05667	11.96333	12.16	12.03	12.04	12.08	12.14333	12.04333	12.09667	12.13333	12.074666	0.060414327
35 Day	GFP + Scr-si	Contralateral	11.1567	12.03	12.18667	12.15	11.07	11.4833	12.16333	11.5667	12.10667	12.22667	11.814004	0.451235059
35 Day	NT3 + Scr-si	Contralateral	12.11333	12.12333	12.22667	10.8067	11.6633	12.35	12.1	12.22	12.38667	12.19333	12.018333	0.469183006
35 Day	NT3 + TrkC-si	Contralateral	12.02	12.19333	12.16	12.13667	12.08333	12.09333	10.6967	12.13333	12.11333	12.14667	11.977669	0.452578585
35 Day	NT3 + p75-si	Contralateral	12.18667	12.25333	12.18	11.2767	12.19	12.19333	12.43333	12.13333	12.23	12.2	12.127669	0.309752446
35 Day	GFP + TrkC-si	Contralateral	12.22333	12.16333	12.19333	12.39667	12.10667	12.14333	12.49	12.11667	12.26333	12.38667	12.248333	0.132946945
35 Day	GFP + p75-si	Contralateral	12.04	12.21667	12.09	12.17333	12.16333	12.46	12.17667	12.25667	12.12	12.14333	12.184	0.114717592
38 Day	GFP + Scr-si	Contralateral	12.15667	12.13	12.18333	12.16333	11.2867	12.17333	12.2	12.25333	10.9833	12.17667	11.970666	0.447342111
38 Day	NT3 + Scr-si	Contralateral	12.11333	12.43667	12.24333	10.77	12.24667	12.12	12.05667	12.34667	11.1367	12.15	11.962004	0.550517076
38 Day	NT3 + TrkC-si	Contralateral	13.02	12.19333	12.16	12.13667	13.4167	12.16667	12.29	12.35333	12.16667	12.39	12.429337	0.434919065
38 Day	NT3 + p75-si	Contralateral	12.18667	12.25333	12.18	12.27667	12.19	12.27333	12.29667	12.44333	12.22667	12.20667	12.253334	0.078628914
38 Day	GFP + TrkC-si	Contralateral	12.22333	12.16333	12.19333	12.27333	12.27333	12.16	12.11667	12.2	12.27	12.20333	12.207665	0.053286959
38 Day	GFP + p75-si	Contralateral	12.04	12.21667	12.09	12.24	12.12	12.12	12.20333	12.24	12.09667	12.18	12.154667	0.070328797
40 Day	GFP + Scr-si	Contralateral	12.17667	12.35333	12.24	12.16	12.20333	12.26	12.30333	12.31667	12.27667	12.21667	12.250667	0.062927801
40 Day	NT3 + Scr-si	Contralateral	13.1767	12.35333	12.24	13.16	12.20333	12.26	12.30333	12.31667	12.27667	12.8833	12.517333	0.393605541
40 Day	NT3 + TrkC-si	Contralateral	12.4533	12.18333	12.16	12.21667	12.22	12.27	12.4667	12.32	12.31667	12.16333	12.277	0.111958393
40 Day	NT3 + p75-si	Contralateral	11.5267	12.22667	12.09667	10.6333	12.2	11.2167	12.20667	12.16	12.19	11.58	11.803671	0.547877396
40 Day	GFP + TrkC-si	Contralateral	12.23	12.20667	12.19333	12.16333	12.27667	12.21667	12.11333	12.17667	12.18	12.31333	12.207	0.057057
40 Day	GFP + p75-si	Contralateral	12.01667	12.18667	12.27667	12.16667	12.19	12.17	12.2	12.16667	12.18	12.15	12.170335	0.064107135
42 Day	GFP + Scr-si	Contralateral	11.8967	12.13667	11.5967	12.19333	11.9167	12.24	12.22667	12.26333	11.64	11.5667	11.96768	0.28314521
42 Day	NT3 + Scr-si	Contralateral	12.17	12.20667	12.25667	12.21	12.22	12.27667	12.23	12.33333	12.24	12.25667	12.240001	0.044748488
42 Day	NT3 + TrkC-si	Contralateral	12.7667	12.22667	12.3233	12.21	12.2	12.26	12.4967	12.42333	13.21	12.18	12.42967	0.328580644
42 Day	NT3 + p75-si	Contralateral	12.19333	12.20667	12.14	12.32333	12.19333	12.2	12.23333	12.37333	12.26667	12.29333	12.242332	0.070972083
42 Day	GFP + TrkC-si	Contralateral	12.22333	12.20667	12.15667	12.14667	12.24	12.37667	12.22	12.26667	12.21667	12.18333	12.223668	0.064911537
42 Day	GFP + p75-si	Contralateral	12.24	12.28333	12.26333	12.29333	12.14333	12.23333	12.14333	12.19667	12.23667	12.22333	12.225665	0.051760214
