# Supplementary material for: Proneurotrophin-3 contributes to chemotherapy-induced neuropathic pain through TrkC-mediated CCL2 elevation in DRG neurons
Source: EMBO Rep. 2025 Nov 26;26(24):6141–58. doi: 10.1038/s44319-025-00534-1 (PMC12714783; doi:10.1038/s44319-025-00534-1)
Supplement: Supplementary file 11 — Source data Fig. 8 [file 44319_2025_534_MOESM11_ESM.zip › Figure 8/8J.csv]

																Relative Level of Protein (after normalizing to average control value)
Repeats	Treated groups	Band densities							Normalized to GAPDH
		ERK1	ERK2	pERK1	pERK2	GFAP	GAPDH		ERK1	ERK2	pERK1	pERK2	GFAP		ERK1	ERK2	pERK1	pERK2	GFAP
Repeat 1	GFP + Scr-si	106.346	127.146	30.11	37.039	59.791	106.6		0.997617261	1.192739212	0.282457786	0.347457786	0.560891182		1.210312566	1.13656873	0.827852181	0.764707347	1.186416224
Repeat 2	GFP + Scr-si	100.458	146.389	51.69	67.07	53.199	138.684		0.724366185	1.055557959	0.372717833	0.483617432	0.383598685		0.878803455	1.005847847	1.092394285	1.064376216	0.811401066
Repeat 3	GFP + Scr-si	95.358	114.302	46.79	67.571	60.175	127.007		0.750809011	0.899966144	0.368404891	0.532025794	0.473792783		0.910883979	0.857583423	1.079753534	1.170916438	1.00218271
Repeat 1	NT3 + Scr-si	95.638	137.158	104.22	135.686	123.52	97.797		0.977923658	1.402476559	1.065676861	1.387424972	1.263024428		1.186420222	1.336428772	3.123379696	3.053533728	2.671592496
Repeat 2	NT3 + Scr-si	107.957	135.678	135.794	173.044	113.345	112.553		0.959165904	1.205458762	1.206489387	1.537444582	1.007036685		1.163663252	1.148689269	3.536085461	3.383706492	2.130118461
Repeat 3	NT3 + Scr-si	84.032	107.14	127.593	174.395	154.769	121.239		0.693110303	0.883709038	1.052408878	1.438439776	1.276561173		0.840883716	0.842091924	3.084492722	3.165810376	2.700225881
Repeat 1	GFP + TrkC-si	105.808	124.236	37.959	45.727	51.989	100.11		1.056917391	1.240994906	0.37917291	0.456767556	0.519318749		1.28225568	1.182551885	1.111313392	1.005283288	1.098480792
Repeat 2	GFP + TrkC-si	99.446	141.106	46.622	56.505	67.509	118.289		0.8407037	1.192891985	0.394136395	0.477686006	0.570712408		1.019944514	1.136714308	1.155169693	1.051321953	1.207190417
Repeat 3	GFP + TrkC-si	72.804	95.176	41.397	58.135	53.683	117.955		0.617218431	0.806883981	0.350955873	0.492857446	0.455114238		0.748811445	0.768884843	1.028612413	1.084712229	0.962673213
Repeat 1	NT3 + TrkC-si	96.704	138.139	64.225	71.837	69.916	102.193		0.946287906	1.351746206	0.628467703	0.702954214	0.684156449		1.148039623	1.288087498	1.841968551	1.547106651	1.447151136
Repeat 2	NT3 + TrkC-si	93.72	120.266	70.366	78.555	65.422	111.431		0.841058592	1.079286733	0.631475981	0.704965405	0.587107717		1.02037507	1.028459146	1.850785476	1.551533008	1.241870336
Repeat 3	NT3 + TrkC-si	94.256	106.983	61.248	88.452	74.981	115.134		0.81866347	0.929204232	0.531971442	0.768252645	0.651249848		0.993205234	0.885444582	1.559148801	1.690819619	1.377545967
Repeat 1	GFP + p75-si	108.259	127.246	30.11	37.039	59.791	106.6		1.015562852	1.193677298	0.282457786	0.347457786	0.560891182		1.232084216	1.137462638	0.827852181	0.764707347	1.186416224
Repeat 2	GFP + p75-si	102.309	146.792	52.84	67.07	53.199	138.684		0.737713074	1.058463846	0.381010066	0.483617432	0.383598685		0.894995946	1.008616885	1.116697892	1.064376216	0.811401066
Repeat 3	GFP + p75-si	99.107	114.17	46.79	67.571	60.175	127.007		0.780327069	0.898926831	0.368404891	0.532025794	0.473792783		0.946695385	0.856593056	1.079753534	1.170916438	1.00218271
Repeat 1	NT3 + p75-si	99.587	137.273	104.22	135.686	133.52	117.797		0.845412022	1.16533528	0.884742396	1.151862951	1.133475386		1.025656666	1.11045535	2.593081013	2.535093746	2.397565928
Repeat 2	NT3 + p75-si	107.641	135.713	115.794	155.044	113.345	112.553		0.956358338	1.205769726	1.028795323	1.377519924	1.007036685		1.160257104	1.148985589	3.015284032	3.031734064	2.130118461
Repeat 3	NT3 + p75-si	90.374	107.469	127.593	183.395	153.089	119.519		0.756147558	0.89917921	1.067554113	1.534442223	1.280875844		0.917360723	0.856833549	3.12888171	3.377098708	2.709352422
								Average value from three Vehicle + NT3f/f group	0.824264152	1.049421105	0.341193504	0.454367004	0.472760883
