# Supplementary material for: Proneurotrophin-3 contributes to chemotherapy-induced neuropathic pain through TrkC-mediated CCL2 elevation in DRG neurons
Source: EMBO Rep. 2025 Nov 26;26(24):6141–58. doi: 10.1038/s44319-025-00534-1 (PMC12714783; doi:10.1038/s44319-025-00534-1)
Supplement: Supplementary file 12 — Source data Fig. 9 [file 44319_2025_534_MOESM12_ESM.zip]

Archive with 19 entries (18 files):
- Figure 9/
- Figure 9/9A Quantify.csv
- Figure 9/9A.tif
- Figure 9/9B Quantify.csv
- Figure 9/9B.tif
- Figure 9/9C Quantify.csv
- Figure 9/9C.tif
- Figure 9/9D Quantify.csv
- Figure 9/9D.tif
- Figure 9/9E.csv
- Figure 9/9F Quantify.csv
- Figure 9/9G.csv
- Figure 9/9H.csv
- Figure 9/9I.csv
- Figure 9/9J.csv
- Figure 9/Figure 9F.tif
- Figure 9/Figure 9H.tif
- Figure 9/Figure 9J.tif
- Figure 9/Thumbs.db
