# Supplementary material for: Proneurotrophin-3 contributes to chemotherapy-induced neuropathic pain through TrkC-mediated CCL2 elevation in DRG neurons
Source: EMBO Rep. 2025 Nov 26;26(24):6141–58. doi: 10.1038/s44319-025-00534-1 (PMC12714783; doi:10.1038/s44319-025-00534-1)
Supplement: Supplementary file 12 — Source data Fig. 9 [file 44319_2025_534_MOESM12_ESM.zip › Figure 9/9A Quantify.csv]

		Treated groups
Repeat 1		Vehicle + NC siRNA	PTX + NC siRNA	Vehicle + NT3 siRNA	PTX + NT3 siRNA				Normalized to Actin
		Band Densities							Vehicle + NC siRNA	PTX + NC siRNA	Vehicle + NT3 siRNA	PTX + NT3 siRNA			Days	Relative Level of Trkc (after normalizing to average control value)
	Trkc	951472	1586472	824761	1468270			Trkc	0.783374678	1.397862594	0.608757428	1.417284604			Vehicle + NC siRNA	1.050999892	1.044746582	0.904253526
	Actin	1214581	1134927	1354827	1035974										PTX + NC siRNA	1.875416038	1.605483031	1.79495273
															Vehicle + NT3 siRNA	0.816727945	0.905690988	0.900980371
Repeat 2		Vehicle + NC siRNA	PTX + NC siRNA	Vehicle + NT3 siRNA	PTX + NT3 siRNA				Normalized to Actin						PTX + NT3 siRNA	1.901473212	1.761043945	1.556486829
		Band Densities							Vehicle + NC siRNA	PTX + NC siRNA	Vehicle + NT3 siRNA	PTX + NT3 siRNA
	Trkc	881947	1764589	914568	1649272			Trkc	0.778713703	1.196664969	0.67506704	1.312614059
	Actin	1132569	1474589	1354781	1256479
Repeat 3		Vehicle + NC siRNA	PTX + NC siRNA	Vehicle + NT3 siRNA	PTX + NT3 siRNA				Normalized to Actin
		Band Densities							Vehicle + NC siRNA	PTX + NC siRNA	Vehicle + NT3 siRNA	PTX + NT3 siRNA
	Trkc	834569	1672034	903647	1574209			Trkc	0.673995612	1.337888356	0.671555928	1.160145095
	Actin	1238241	1249756	1345602	1356907
							Average value from Vehicle + NC siRNA		0.745361331
		Treated groups
Repeat 1		Vehicle + NC siRNA	PTX + NC siRNA	Vehicle + NT3 siRNA	PTX + NT3 siRNA				Normalized to Actin
		Band Densities							Vehicle + NC siRNA	PTX + NC siRNA	Vehicle + NT3 siRNA	PTX + NT3 siRNA			Days	Relative Level of CCL2 (after normalizing to average control value)
	CCL2	902514	1759341	676147	1097563			CCL2	0.767216192	1.3966205	0.618343055	0.980426539			Vehicle + NC siRNA	1.105048725	1.083357888	0.811593387
	Actin	1176349	1259713	1093482	1119475										PTX + NC siRNA	2.011602101	1.704254944	1.43132051
															Vehicle + NT3 siRNA	0.890621459	0.873650387	0.734561989
Repeat 2		Vehicle + NC siRNA	PTX + NC siRNA	Vehicle + NT3 siRNA	PTX + NT3 siRNA				Normalized to Actin						PTX + NT3 siRNA	1.41214316	1.330416546	1.129987374
		Band Densities							Vehicle + NC siRNA	PTX + NC siRNA	Vehicle + NT3 siRNA	PTX + NT3 siRNA
	CCL2	951348	1649751	901547	1312431			CCL2	0.752156619	1.183234692	0.606560333	0.923685166
	Actin	1264827	1394272	1486327	1420864
Repeat 3		Vehicle + NC siRNA	PTX + NC siRNA	Vehicle + NT3 siRNA	PTX + NT3 siRNA				Normalized to Actin
		Band Densities							Vehicle + NC siRNA	PTX + NC siRNA	Vehicle + NT3 siRNA	PTX + NT3 siRNA
	CCL2	802147	1403218	717531	1300125			CCL2	0.563475232	0.993741041	0.509993667	0.784530663
	Actin	1423571	1412056	1406941	1657201
							Average value from Vehicle + NC siRNA		0.694282681
