# Supplementary material for: Proneurotrophin-3 contributes to chemotherapy-induced neuropathic pain through TrkC-mediated CCL2 elevation in DRG neurons
Source: EMBO Rep. 2025 Nov 26;26(24):6141–58. doi: 10.1038/s44319-025-00534-1 (PMC12714783; doi:10.1038/s44319-025-00534-1)
Supplement: Supplementary file 12 — Source data Fig. 9 [file 44319_2025_534_MOESM12_ESM.zip › Figure 9/9B Quantify.csv]

Repeats	Treated groups	Band densities			Normalized to Actin		Relative Level of Trkc (after normalizing to average control value)
		Trkc	Actin
Repeat 1	Veh + NC siRNA	85.147	102.458		0.831042964		0.931616839
Repeat 2	Veh + NC siRNA	93.145	89.256		1.043571301		1.169865624
Repeat 3	Veh + NC siRNA	79.468	99.147		0.801516939		0.898517537
Repeat 1	PTX + NC siRNA	198.426	112.158		1.769164928		1.983271514
Repeat 2	PTX + NC siRNA	156.478	109.482		1.429257778		1.602228368
Repeat 3	PTX + NC siRNA	188.764	105.143		1.795307343		2.012577717
Repeat 1	PTX + NT3 siRNA	201.458	99.412		2.026495795		2.271744889
Repeat 2	PTX + NT3 siRNA	222.459	101.811		2.1850193		2.44945311
Repeat 3	PTX + NT3 siRNA	169.478	111.251		1.523384059		1.707745932
Repeat 1	Veh + NT3 siRNA	100.245	104.523		0.959071209		1.075139225
Repeat 2	Veh + NT3 siRNA	71.456	88.914		0.803652968		0.900912071
Repeat 3	Veh + NT3 siRNA	85.469	103.482		0.82593108		0.925886308
				Average value from three Veh + NC siRNA group	0.892043735
Repeats	Treated groups	Band densities			Normalized to Actin		Relative Level of CCL2 (after normalizing to average control value)
		CCL2	Actin
Repeat 1	Veh + NC siRNA	101.513	102.458		0.990776709		0.971833991
Repeat 2	Veh + NC siRNA	95.7	89.256		1.072196827		1.051697434
Repeat 3	Veh + NC siRNA	98.701	99.147		0.995501629		0.976468575
Repeat 1	PTX + NC siRNA	233.482	112.158		2.081723997		2.041923394
Repeat 2	PTX + NC siRNA	267.641	109.482		2.4446119		2.397873223
Repeat 3	PTX + NC siRNA	192.48	105.143		1.830649687		1.795649389
Repeat 1	PTX + NT3 siRNA	158.524	99.412		1.594616344		1.564128782
Repeat 2	PTX + NT3 siRNA	136.157	101.811		1.337350581		1.311781697
Repeat 3	PTX + NT3 siRNA	175.261	111.251		1.575365615		1.545246108
Repeat 1	Veh + NT3 siRNA	110.258	104.523		1.054868306		1.034700218
Repeat 2	Veh + NT3 siRNA	115.307	88.914		1.296837393		1.272043084
Repeat 3	Veh + NT3 siRNA	107.914	103.482		1.042828705		1.022890802
				Average value from three Veh + NC siRNA group	1.019491722
