# Supplementary material for: Proneurotrophin-3 contributes to chemotherapy-induced neuropathic pain through TrkC-mediated CCL2 elevation in DRG neurons
Source: EMBO Rep. 2025 Nov 26;26(24):6141–58. doi: 10.1038/s44319-025-00534-1 (PMC12714783; doi:10.1038/s44319-025-00534-1)
Supplement: Supplementary file 12 — Source data Fig. 9 [file 44319_2025_534_MOESM12_ESM.zip › Figure 9/9C Quantify.csv]

Repeats	Treated groups	Band densities			Normalized to Actin		Relative Level of Trkc (after normalizing to average control value)
		Trkc	Actin
Repeat 1	Vehicle + NT3f/f	100.245	131.276		0.763620159		1.078286722
Repeat 2	Vehicle + NT3f/f	78.469	137.435		0.570953542		0.806227567
Repeat 3	Vehicle + NT3f/f	101.647	128.673		0.789963706		1.115485711
Repeat 1	PTX + NT3f/f	178.469	133.485		1.336996666		1.887935691
Repeat 2	PTX + NT3f/f	210.361	140.268		1.499707702		2.117695406
Repeat 3	PTX + NT3f/f	199.482	132.189		1.509066564		2.130910793
Repeat 1	PTX + NT3 cKD	201.495	129.587		1.55490134		2.195632802
Repeat 2	PTX + NT3 cKD	212.649	130.527		1.629157186		2.30048741
Repeat 3	PTX + NT3 cKD	167.458	134.716		1.243044627		1.755268638
Repeat 1	Vehicle + NT3 cKD	88.425	138.782		0.637150351		0.899702235
Repeat 2	Vehicle + NT3 cKD	91.921	135.462		0.678574065		0.958195506
Repeat 3	Vehicle + NT3 cKD	101.254	131.586		0.769489155		1.086574168
				Average value from three Vehicle + NT3f/f group	0.708179136
Repeats	Treated groups	Band densities			Normalized to Actin		Relative Level of CCL2 (after normalizing to average control value)
		CCL2	Actin
Repeat 1	Vehicle + NT3f/f	83.345	131.276		0.634883756		0.872948065
Repeat 2	Vehicle + NT3f/f	115.896	137.435		0.843278641		1.159485419
Repeat 3	Vehicle + NT3f/f	90.547	128.673		0.703698523		0.967566516
Repeat 1	PTX + NT3f/f	193.481	133.485		1.449458741		1.99296673
Repeat 2	PTX + NT3f/f	211.586	140.268		1.508440984		2.074065726
Repeat 3	PTX + NT3f/f	215.769	132.189		1.632276513		2.244336243
Repeat 1	PTX + NT3 cKD	134.732	129.587		1.039703057		1.4295637
Repeat 2	PTX + NT3 cKD	151.593	130.527		1.161391896		1.596882577
Repeat 3	PTX + NT3 cKD	147.368	134.716		1.09391609		1.504105161
Repeat 1	Vehicle + NT3 cKD	102.836	138.782		0.740989465		1.018840558
Repeat 2	Vehicle + NT3 cKD	95.472	135.462		0.704788059		0.969064598
Repeat 3	Vehicle + NT3 cKD	87.863	131.586		0.66772301		0.918101155
				Average value from three Vehicle + NT3f/f group	0.727286973
