# Supplementary material for: Proneurotrophin-3 contributes to chemotherapy-induced neuropathic pain through TrkC-mediated CCL2 elevation in DRG neurons
Source: EMBO Rep. 2025 Nov 26;26(24):6141–58. doi: 10.1038/s44319-025-00534-1 (PMC12714783; doi:10.1038/s44319-025-00534-1)
Supplement: Supplementary file 12 — Source data Fig. 9 [file 44319_2025_534_MOESM12_ESM.zip › Figure 9/9D Quantify.csv]

Repeats	Treated groups	Band densities			Normalized to Actin	Relative Level of NT3 (after normalizing to average control value)
		CCL2	Actin
Repeat 1	GFP + Scr-si	87.431	155.145		0.563543782		1.164683577
Repeat 2	GFP + Scr-si	89.781	194.395		0.461848299		0.954508143
Repeat 3	GFP + Scr-si	73.182	171.713		0.426187883		0.880808279
Repeat 1	NT3 + Scr-si	178.619	212.642		0.839998683		1.736036673
Repeat 2	NT3 + Scr-si	127.796	176.287		0.724931504		1.498225772
Repeat 3	NT3 + Scr-si	197.834	182.763		1.082461986		2.23713887
Repeat 1	NT3 + Trkc-si	119.638	182.462		0.655687212		1.355117654
Repeat 2	NT3 + Trkc-si	131.615	224.768		0.585559332		1.210183415
Repeat 3	NT3 + Trkc-si	121.913	175.946		0.692900094		1.432026024
Repeat 1	GFP + Trkc-si	71.782	159.867		0.44901074		0.927976587
Repeat 2	GFP + Trkc-si	93.641	166.439		0.562614531		1.162763084
Repeat 3	GFP + Trkc-si	85.805	179.428		0.478214103		0.988331572
				Average value from three Vehicle + NT3f/f group	0.483859988
