# Supplementary material for: Proneurotrophin-3 contributes to chemotherapy-induced neuropathic pain through TrkC-mediated CCL2 elevation in DRG neurons
Source: EMBO Rep. 2025 Nov 26;26(24):6141–58. doi: 10.1038/s44319-025-00534-1 (PMC12714783; doi:10.1038/s44319-025-00534-1)
Supplement: Supplementary file 12 — Source data Fig. 9 [file 44319_2025_534_MOESM12_ESM.zip › Figure 9/9E.csv]

	Treated groups	Ct value							AVERAGE Ct			Treated groups					Average
		Tuba1a			NT3				Tubulin	NT3			NT3 ∆Ct	NT3 ∆∆Ct	NT3 2^∆∆Ct		Vehicle + NC-si-RNA	PTX + NC-si-RNA	PTX + NT3-si-RNA	Vehicle + NT3-si-RNA
Repeat 1	Vehicle + NC-si-RNA	16.19	16.55	16.32	30.24	30.71	30.65		16.35333333	30.53333333		Vehicle + NC-si-RNA	14.18	0.068888889	0.953371968		1.001615564	1.813932629	1.333630486	0.992207815
Repeat 2	Vehicle + NC-si-RNA	16.47	16.39	16.82	30.89	30.29	30.49		16.56	30.55666667		Vehicle + NC-si-RNA	13.99666667	-0.114444444	1.082558092
Repeat 3	Vehicle + NC-si-RNA	16.02	16.14	16.08	29.99	30.14	30.58		16.08	30.23666667		Vehicle + NC-si-RNA	14.15666667	0.045555556	0.968916633
Repeat 1	PTX + NC-si-RNA	15.99	15.76	15.85	29.23	28.95	29.08		15.86666667	29.08666667		PTX + NC-si-RNA	13.22	-0.891111111	1.854603922
Repeat 2	PTX + NC-si-RNA	16.14	16.55	16.29	30.04	29.61	29.18		16.32666667	29.61		PTX + NC-si-RNA	13.28333333	-0.827777778	1.774949253
Repeat 3	PTX + NC-si-RNA	15.97	16.12	16.19	29.32	29.17	29.55		16.09333333	29.34666667		PTX + NC-si-RNA	13.25333333	-0.857777778	1.81224471
Repeat 1	PTX + NT3-si-RNA	16.28	16.33	16.14	29.91	29.64	30.03		16.25	29.86		PTX + NT3-si-RNA	13.61	-0.501111111	1.415303158
Repeat 2	PTX + NT3-si-RNA	16.23	16.36	16.79	30.09	30.21	30.14		16.46	30.14666667		PTX + NT3-si-RNA	13.68666667	-0.424444444	1.342055602
Repeat 3	PTX + NT3-si-RNA	16.4	16.12	16.29	29.73	30.56	29.91		16.27	30.06666667		PTX + NT3-si-RNA	13.79666667	-0.314444444	1.243532699
Repeat 1	Vehicle + NT3-si-RNA	16.22	16.17	16.11	30.47	30.25	30.33		16.16666667	30.35		Vehicle + NT3-si-RNA	14.18333333	0.072222222	0.951171753
Repeat 2	Vehicle + NT3-si-RNA	16.72	16.43	17.02	30.85	30.66	31.05		16.72333333	30.85333333		Vehicle + NT3-si-RNA	14.13	0.018888889	0.986992558
Repeat 3	Vehicle + NT3-si-RNA	16.22	16.31	16.17	30.16	30.28	30.43		16.23333333	30.29		Vehicle + NT3-si-RNA	14.05666667	-0.054444444	1.038459135
												Average ∆Ct	14.11111111
	Treated groups	Ct value							AVERAGE Ct			Treated groups					Average
		Tuba1a			CCL2				Tubulin	CCL2			CCL2 ∆Ct	CCL2 ∆∆Ct	CCL2 2^∆∆Ct		Vehicle + NC-si-RNA	PTX + NC-si-RNA	PTX + NT3-si-RNA	Vehicle + NT3-si-RNA
Repeat 1	Vehicle + NC-si-RNA	16.14	16.59	16.23	22.39	22.49	22.5		16.32	22.46		Vehicle + NC-si-RNA	6.14	0.076666667	0.948246031		1.000831901	1.7860363	1.370431488	1.013417373
Repeat 2	Vehicle + NC-si-RNA	16.12	15.94	16.09	22.05	22.01	22.25		16.05	22.10333333		Vehicle + NC-si-RNA	6.053333333	-0.01	1.00695555
Repeat 3	Vehicle + NC-si-RNA	16.12	16.65	16.28	22.29	22.31	22.44		16.35	22.34666667		Vehicle + NC-si-RNA	5.996666667	-0.066666667	1.047294123
Repeat 1	PTX + NC-si-RNA	16.66	16.71	16.3	21.69	22.05	21.58		16.55666667	21.77333333		PTX + NC-si-RNA	5.216666667	-0.846666667	1.798341071
Repeat 2	PTX + NC-si-RNA	16.89	16.15	16.43	21.56	21.89	21.77		16.49	21.74		PTX + NC-si-RNA	5.25	-0.813333333	1.757266904
Repeat 3	PTX + NC-si-RNA	15.99	16.11	16.24	21.67	21.11	21.2		16.11333333	21.32666667		PTX + NC-si-RNA	5.213333333	-0.85	1.802500925
Repeat 1	PTX + NT3-si-RNA	16.28	16.11	16.59	22.01	21.81	21.99		16.32666667	21.93666667		PTX + NT3-si-RNA	5.61	-0.453333333	1.369200129
Repeat 2	PTX + NT3-si-RNA	16.2	16.18	16.49	22.05	22.02	21.71		16.29	21.92666667		PTX + NT3-si-RNA	5.636666667	-0.426666667	1.3441244
Repeat 3	PTX + NT3-si-RNA	16.69	17.02	16.73	22.15	22.24	22.79		16.81333333	22.39333333		PTX + NT3-si-RNA	5.58	-0.483333333	1.397969934
Repeat 1	Vehicle + NT3-si-RNA	16.55	16.08	16.43	22.37	22.79	22.15		16.35333333	22.43666667		Vehicle + NT3-si-RNA	6.083333333	0.02	0.986232704
Repeat 2	Vehicle + NT3-si-RNA	16.34	16.1	16.79	22.12	22.46	22.67		16.41	22.41666667		Vehicle + NT3-si-RNA	6.006666667	-0.056666667	1.040059934
Repeat 3	Vehicle + NT3-si-RNA	16.23	16.11	15.99	22.17	22.1	22.19		16.11	22.15333333		Vehicle + NT3-si-RNA	6.043333333	-0.02	1.01395948
												Average ∆Ct	6.063333333
