# Supplementary material for: Proneurotrophin-3 contributes to chemotherapy-induced neuropathic pain through TrkC-mediated CCL2 elevation in DRG neurons
Source: EMBO Rep. 2025 Nov 26;26(24):6141–58. doi: 10.1038/s44319-025-00534-1 (PMC12714783; doi:10.1038/s44319-025-00534-1)
Supplement: Supplementary file 12 — Source data Fig. 9 [file 44319_2025_534_MOESM12_ESM.zip › Figure 9/9F Quantify.csv]

Repeats	Treated groups	Band densities					Normalized to Actin				Relative Level of Protein (after normalizing to average control value)
		proNT3	CCL2	Actin			proNT3	CCL2			proNT3	CCL2
Repeat 1	Veh + NC siRNA	194.247	101.513	148.317			1.309674548	0.684432668			0.967913445	0.953734903
Repeat 2	Veh + NC siRNA	179.732	96.7	128.932			1.394006143	0.750007756			1.030238611	1.045111678
Repeat 3	Veh + NC siRNA	191.24	101.357	141.075			1.355590998	0.718461811			1.001847943	1.001153419
Repeat 1	PTX + NC siRNA	388.751	206.917	155.714			2.496570636	1.328827209			1.845087612	1.851677964
Repeat 2	PTX + NC siRNA	359.708	170.149	135.928			2.646312754	1.251758284			1.95575435	1.744284896
Repeat 3	PTX + NC siRNA	451.327	209.684	143.628			3.142332971	1.459910324			2.322337512	2.034338067
Repeat 1	PTX + NT3 siRNA	272.647	140.058	139.354			1.956506451	1.005051882			1.445953807	1.400507463
Repeat 2	PTX + NT3 siRNA	263.317	130.847	149.762			1.758236402	0.873699603			1.299422559	1.217472288
Repeat 3	PTX + NT3 siRNA	287.907	157.357	142.382			2.02207442	1.105174811			1.494411738	1.540025543
Repeat 1	Veh + NT3 siRNA	181.681	95.253	138.957			1.307462021	0.685485438			0.966278279	0.955201904
Repeat 2	Veh + NT3 siRNA	190.684	98.587	146.937			1.297726236	0.670947413			0.959083059	0.934943634
Repeat 3	Veh + NT3 siRNA	200.698	110.954	148.372			1.352667619	0.74780956			0.999687424	1.042048563
						Average value from three GFP+ Scr-sigroup	1.353090563	0.717634078
