# Supplementary material for: Proneurotrophin-3 contributes to chemotherapy-induced neuropathic pain through TrkC-mediated CCL2 elevation in DRG neurons
Source: EMBO Rep. 2025 Nov 26;26(24):6141–58. doi: 10.1038/s44319-025-00534-1 (PMC12714783; doi:10.1038/s44319-025-00534-1)
Supplement: Supplementary file 12 — Source data Fig. 9 [file 44319_2025_534_MOESM12_ESM.zip › Figure 9/9G.csv]

	Treated groups	Ct value							AVERAGE Ct			Treated groups					Average
		Tuba1a			NT3				Tubulin	NT3			NT3 ∆Ct	NT3 ∆∆Ct	NT3 2^∆∆Ct		Vehicle + NC-si-RNA	PTX + NC-si-RNA	PTX + NT3-si-RNA	Vehicle + NT3-si-RNA
Repeat 1	Vehicle + NC-si-RNA	14.99	15.14	15.32	30.24	30.71	30.65		15.15	30.53333333		Vehicle + NC-si-RNA	15.38333333	0.025555556	0.982442205		1.000405432	2.188632527	1.557372914	0.919087216
Repeat 2	Vehicle + NC-si-RNA	14.58	15.01	14.86	30.22	30.03	30.1		14.81666667	30.11666667		Vehicle + NC-si-RNA	15.3	-0.057777778	1.040861259
Repeat 3	Vehicle + NC-si-RNA	14.98	14.55	15.01	29.99	30.14	30.58		14.84666667	30.23666667		Vehicle + NC-si-RNA	15.39	0.032222222	0.977912831
Repeat 1	PTX + NC-si-RNA	15.74	15.29	15.1	30.01	28.95	29.73		15.37666667	29.56333333		PTX + NC-si-RNA	14.18666667	-1.171111111	2.251850595
Repeat 2	PTX + NC-si-RNA	15.02	15.13	15.88	30.04	30.01	29.5		15.34333333	29.85		PTX + NC-si-RNA	14.50666667	-0.851111111	1.80388968
Repeat 3	PTX + NC-si-RNA	15.02	14.69	15.34	29.02	29.07	29.05		15.01666667	29.04666667		PTX + NC-si-RNA	14.03	-1.327777778	2.510157306
Repeat 1	PTX + NT3-si-RNA	14.67	14.99	15.24	29.45	29.34	30.03		14.96666667	29.60666667		PTX + NT3-si-RNA	14.64	-0.717777778	1.644646789
Repeat 2	PTX + NT3-si-RNA	16.03	15.77	15.54	30.99	30.61	30.94		15.78	30.84666667		PTX + NT3-si-RNA	15.06666667	-0.291111111	1.223582273
Repeat 3	PTX + NT3-si-RNA	16.01	15.87	15.16	30.09	30.56	29.91		15.68	30.18666667		PTX + NT3-si-RNA	14.50666667	-0.851111111	1.80388968
Repeat 1	Vehicle + NT3-si-RNA	15.19	15.64	15.33	30.97	30.78	30.93		15.38666667	30.89333333		Vehicle + NT3-si-RNA	15.50666667	0.148888889	0.90194484
Repeat 2	Vehicle + NT3-si-RNA	15.38	15.79	15.11	30.85	30.66	31.05		15.42666667	30.85333333		Vehicle + NT3-si-RNA	15.42666667	0.068888889	0.953371968
Repeat 3	Vehicle + NT3-si-RNA	14.88	14.95	15.22	30.76	30.28	30.53		15.01666667	30.52333333		Vehicle + NT3-si-RNA	15.50666667	0.148888889	0.90194484
												Average ∆Ct	15.35777778
	Treated groups	Ct value							AVERAGE Ct			Treated groups					Average
		Tuba1a			CCL2				Tubulin	CCL2			CCL2 ∆Ct	CCL2 ∆∆Ct	CCL2 2^∆∆Ct		Vehicle + NC-si-RNA	PTX + NC-si-RNA	PTX + NT3-si-RNA	Vehicle + NT3-si-RNA
Repeat 1	Vehicle + NC-si-RNA	14.99	15.14	15.32	22.39	22.49	22.5		15.15	22.46		Vehicle + NC-si-RNA	7.31	-0.03	1.021012126		1.000302645	1.832927672	1.252536571	0.929368653
Repeat 2	Vehicle + NC-si-RNA	14.58	15.01	14.86	22.15	22.01	22.25		14.81666667	22.13666667		Vehicle + NC-si-RNA	7.32	-0.02	1.01395948
Repeat 3	Vehicle + NC-si-RNA	14.98	14.55	15.01	22.09	22.21	22.41		14.84666667	22.23666667		Vehicle + NC-si-RNA	7.39	0.05	0.965936329
Repeat 1	PTX + NC-si-RNA	15.74	15.29	15.1	21.99	22.14	21.58		15.37666667	21.90333333		PTX + NC-si-RNA	6.526666667	-0.813333333	1.757266904
Repeat 2	PTX + NC-si-RNA	15.02	15.13	15.88	22.43	21.89	21.97		15.34333333	22.09666667		PTX + NC-si-RNA	6.753333333	-0.586666667	1.501772904
Repeat 3	PTX + NC-si-RNA	15.02	14.69	15.34	21.27	21.11	21.2		15.01666667	21.19333333		PTX + NC-si-RNA	6.176666667	-1.163333333	2.239743208
Repeat 1	PTX + NT3-si-RNA	14.67	14.99	15.24	22.47	21.81	21.99		14.96666667	22.09		PTX + NT3-si-RNA	7.123333333	-0.216666667	1.162045587
Repeat 2	PTX + NT3-si-RNA	16.03	15.77	15.54	22.65	22.78	22.97		15.78	22.8		PTX + NT3-si-RNA	7.02	-0.32	1.248330549
Repeat 3	PTX + NT3-si-RNA	16.01	15.87	15.16	22.74	22.24	22.79		15.68	22.59		PTX + NT3-si-RNA	6.91	-0.43	1.347233577
Repeat 1	Vehicle + NT3-si-RNA	15.19	15.64	15.33	22.97	22.79	22.35		15.38666667	22.70333333		Vehicle + NT3-si-RNA	7.316666667	-0.023333333	1.016304932
Repeat 2	Vehicle + NT3-si-RNA	15.38	15.79	15.11	22.92	22.86	22.97		15.42666667	22.91666667		Vehicle + NT3-si-RNA	7.49	0.15	0.901250463
Repeat 3	Vehicle + NT3-si-RNA	14.88	14.95	15.22	22.77	22.41	22.49		15.01666667	22.55666667		Vehicle + NT3-si-RNA	7.54	0.2	0.870550563
												Average ∆Ct	7.34
