# Supplementary material for: Proneurotrophin-3 contributes to chemotherapy-induced neuropathic pain through TrkC-mediated CCL2 elevation in DRG neurons
Source: EMBO Rep. 2025 Nov 26;26(24):6141–58. doi: 10.1038/s44319-025-00534-1 (PMC12714783; doi:10.1038/s44319-025-00534-1)
Supplement: Supplementary file 12 — Source data Fig. 9 [file 44319_2025_534_MOESM12_ESM.zip › Figure 9/9H.csv]

Repeats	Treated groups	Band densities					Normalized to Actin				Relative Level of Protein (after normalizing to average control value)
		proNT3	CCL2	Actin			proNT3	CCL2			proNT3	CCL2
Repeat 1	Veh + NC siRNA	75.431	101.208	118.345			0.63738223	0.855194558			0.827535978	1.038310644
Repeat 2	Veh + NC siRNA	99.914	99.916	129.482			0.771643935	0.771659381			1.001852716	0.936888737
Repeat 3	Veh + NC siRNA	109.716	102.712	121.687			0.90162466	0.844067156			1.170611306	1.024800619
Repeat 1	PTX + NC siRNA	210.642	237.914	142.63			1.476842179	1.6680502			1.917436633	2.025216673
Repeat 2	PTX + NC siRNA	222.784	265.914	151.947			1.46619545	1.750044423			1.903613606	2.124767675
Repeat 3	PTX + NC siRNA	189.576	241.658	136.495			1.38888604	1.77045313			1.803240054	2.149546337
Repeat 1	PTX + NT3 siRNA	142.923	145.382	131.694			1.085265844	1.103937917			1.409039174	1.340315462
Repeat 2	PTX + NT3 siRNA	145.628	176.864	146.752			0.99234082	1.205189708			1.288391317	1.463247503
Repeat 3	PTX + NT3 siRNA	143.958	181.958	139.487			1.032053166	1.304479987			1.339951266	1.58379803
Repeat 1	Veh + NT3 siRNA	104.462	118.689	145.283			0.719024249	0.816950366			0.93353471	0.991877524
Repeat 2	Veh + NT3 siRNA	125.942	128.938	140.625			0.895587556	0.916892444			1.162773119	1.113219414
Repeat 3	Veh + NT3 siRNA	97.283	109.345	133.795			0.727104899	0.817257745			0.944026105	0.99225072
						Average value from three GFP+ Scr-sigroup	0.770216942	0.823640365
