# Supplementary material for: Proneurotrophin-3 contributes to chemotherapy-induced neuropathic pain through TrkC-mediated CCL2 elevation in DRG neurons
Source: EMBO Rep. 2025 Nov 26;26(24):6141–58. doi: 10.1038/s44319-025-00534-1 (PMC12714783; doi:10.1038/s44319-025-00534-1)
Supplement: Supplementary file 12 — Source data Fig. 9 [file 44319_2025_534_MOESM12_ESM.zip › Figure 9/9I.csv]

	Treated groups	Ct value							AVERAGE Ct			Treated groups					Average
		Tuba1a			NT3				Tubulin	NT3			NT3 ∆Ct	NT3 ∆∆Ct	NT3 2^∆∆Ct		GFP + NC-si-RNA	NT3 + NC-si-RNA	NT3 + NT3-si-RNA	GFP + NT3-si-RNA
Repeat 1	GFP + NC-si-RNA	15.83	16.12	16.08	30.24	30.71	30.65		16.01	30.53333333		GFP + NC-si-RNA	14.52333333	0.107777778	0.92801641		1.003578121	3.130455154	1.613701384	1.019258293
Repeat 2	GFP + NC-si-RNA	17.5	17.13	17.29	31.59	31.66	31.41		17.30666667	31.55333333		GFP + NC-si-RNA	14.24666667	-0.168888889	1.124192339
Repeat 3	GFP + NC-si-RNA	17.05	17.12	17.09	31.52	31.43	31.74		17.08666667	31.56333333		GFP + NC-si-RNA	14.47666667	0.061111111	0.958525614
Repeat 1	NT3 + NC-si-RNA	16.19	16.09	16.24	29.08	28.99	29.11		16.17333333	29.06		NT3 + NC-si-RNA	12.88666667	-1.528888889	2.885635124
Repeat 2	NT3 + NC-si-RNA	16.98	17.05	17.14	30.07	29.89	29.22		17.05666667	29.72666667		NT3 + NC-si-RNA	12.67	-1.745555556	3.353239561
Repeat 3	NT3 + NC-si-RNA	16.99	17.15	17.18	30.24	29.83	29.96		17.10666667	30.01		NT3 + NC-si-RNA	12.90333333	-1.512222222	2.852490778
Repeat 1	NT3 + NT3-si-RNA	15.96	16.07	16.11	29.89	29.72	30.11		16.04666667	29.90666667		NT3 + NT3-si-RNA	13.86	-0.555555556	1.469734492
Repeat 2	NT3 + NT3-si-RNA	17.23	17.17	17.31	30.89	31.02	30.96		17.23666667	30.95666667		NT3 + NT3-si-RNA	13.72	-0.695555556	1.619507956
Repeat 3	NT3 + NT3-si-RNA	17.36	17.14	17.25	30.66	31.02	30.89		17.25	30.85666667		NT3 + NT3-si-RNA	13.60666667	-0.808888889	1.751861703
Repeat 1	GFP + NT3-si-RNA	16.15	16.13	16.09	30.79	30.94	30.55		16.12333333	30.76		GFP + NT3-si-RNA	14.63666667	0.221111111	0.857904455
Repeat 2	GFP + NT3-si-RNA	17.04	17.12	17.23	31.36	31.62	31.47		17.13	31.48333333		GFP + NT3-si-RNA	14.35333333	-0.062222222	1.044072736
Repeat 3	GFP + NT3-si-RNA	17.29	17.44	17.31	31.49	31.55	31.62		17.34666667	31.55333333		GFP + NT3-si-RNA	14.20666667	-0.208888889	1.155797688
												Average ∆Ct	14.41555556
	Treated groups	Ct value							AVERAGE Ct			Treated groups					Average
		Tuba1a			CCL2				Tubulin	CCL2			CCL2 ∆Ct	CCL2 ∆∆Ct	CCL2 2^∆∆Ct		GFP + NC-si-RNA	NT3 + NC-si-RNA	NT3 + NT3-si-RNA	GFP + NT3-si-RNA
Repeat 1	GFP + NC-si-RNA	15.77	15.63	15.28	22.43	22.6	22.33		15.56	22.45333333		GFP + NC-si-RNA	6.893333333	0.07	0.952637998		1.001277253	2.715481174	1.474982908	0.912931688
Repeat 2	GFP + NC-si-RNA	15.24	14.91	15.16	21.73	21.99	22.15		15.10333333	21.95666667		GFP + NC-si-RNA	6.853333333	0.03	0.979420298
Repeat 3	GFP + NC-si-RNA	15.11	15.66	15.34	22.07	22.02	22.19		15.37	22.09333333		GFP + NC-si-RNA	6.723333333	-0.1	1.071773463
Repeat 1	NT3 + NC-si-RNA	15.41	15.25	15.37	20.77	20.82	20.79		15.34333333	20.79333333		NT3 + NC-si-RNA	5.45	-1.373333333	2.590684504
Repeat 2	NT3 + NC-si-RNA	15.47	15.31	15.24	20.88	20.61	20.71		15.34	20.73333333		NT3 + NC-si-RNA	5.393333333	-1.43	2.694467154
Repeat 3	NT3 + NC-si-RNA	14.99	15.07	15.18	20.55	20.36	20.25		15.08	20.38666667		NT3 + NC-si-RNA	5.306666667	-1.516666667	2.861291865
Repeat 1	NT3 + NT3-si-RNA	15.21	15.4	15.33	21.41	21.73	21.92		15.31333333	21.68666667		NT3 + NT3-si-RNA	6.373333333	-0.45	1.366040257
Repeat 2	NT3 + NT3-si-RNA	15.17	15.26	15.39	21.47	21.59	21.68		15.27333333	21.58		NT3 + NT3-si-RNA	6.306666667	-0.516666667	1.430645932
Repeat 3	NT3 + NT3-si-RNA	15.22	15.3	15.11	21.37	21.44	21.18		15.21	21.33		NT3 + NT3-si-RNA	6.12	-0.703333333	1.628262535
Repeat 1	GFP + NT3-si-RNA	15.39	15.14	15.42	22.16	22.25	22.46		15.31666667	22.29		GFP + NT3-si-RNA	6.973333333	0.15	0.901250463
Repeat 2	GFP + NT3-si-RNA	15.33	15.54	15.47	22.16	22.34	22.51		15.44666667	22.33666667		GFP + NT3-si-RNA	6.89	0.066666667	0.954841604
Repeat 3	GFP + NT3-si-RNA	15.26	14.99	15.09	22.16	22.08	22.11		15.11333333	22.11666667		GFP + NT3-si-RNA	7.003333333	0.18	0.882702996
												Average ∆Ct	6.823333333
