# Supplementary material for: Proneurotrophin-3 contributes to chemotherapy-induced neuropathic pain through TrkC-mediated CCL2 elevation in DRG neurons
Source: EMBO Rep. 2025 Nov 26;26(24):6141–58. doi: 10.1038/s44319-025-00534-1 (PMC12714783; doi:10.1038/s44319-025-00534-1)
Supplement: Supplementary file 12 — Source data Fig. 9 [file 44319_2025_534_MOESM12_ESM.zip › Figure 9/9J.csv]

Repeats	Treated groups	Band densities					Normalized to Actin				Relative Level of Protein (after normalizing to average control value)
		proNT3	CCL2	Actin			proNT3	CCL2			proNT3	CCL2
Repeat 1	GFP + NC siRNA	94.251	105.928	125.647			0.750125351	0.84306032			0.949327964	1.086868127
Repeat 2	GFP + NC siRNA	102.432	102.356	131.947			0.776311701	0.775735712			0.982468337	1.000073661
Repeat 3	GFP + NC siRNA	109.291	91.705	129.483			0.844056749	0.708239692			1.068203699	0.913058211
Repeat 1	NT3 + NC siRNA	278.945	255.158	139.485			1.999820769	1.829286303			2.530891372	2.358304539
Repeat 2	NT3 + NC siRNA	325.498	274.359	145.328			2.23974733	1.887860564			2.834532614	2.433818112
Repeat 3	NT3 + NC siRNA	245.183	235.391	142.978			1.714830254	1.646344193			2.170219032	2.122456707
Repeat 1	NT3 + NT3 siRNA	178.647	135.487	135.472			1.318700543	1.000110724			1.668893472	1.289336533
Repeat 2	NT3 + NT3 siRNA	212.495	177.628	143.692			1.47882276	1.236171812			1.8715376	1.593665021
Repeat 3	NT3 + NT3 siRNA	203.547	198.357	151.324			1.345107187	1.310809918			1.702312641	1.689888004
Repeat 1	GFP + NT3 siRNA	111.928	113.932	140.974			0.793962007	0.808177394			1.004805843	1.041897277
Repeat 2	GFP + NT3 siRNA	104.538	106.947	129.864			0.804980595	0.823530771			1.018750517	1.061690754
Repeat 3	GFP + NT3 siRNA	103.425	105.947	139.472			0.74154669	0.759629173			0.938471162	0.979309211
						Average value from three GFP+ Scr-sigroup	0.7901646	0.775678575
