# Supplementary material for: Proneurotrophin-3 contributes to chemotherapy-induced neuropathic pain through TrkC-mediated CCL2 elevation in DRG neurons
Source: EMBO Rep. 2025 Nov 26;26(24):6141–58. doi: 10.1038/s44319-025-00534-1 (PMC12714783; doi:10.1038/s44319-025-00534-1)
Supplement: Supplementary file 13 — Source data Fig. 10 [file 44319_2025_534_MOESM13_ESM.zip]

Archive with 5 entries (4 files):
- Figure 10/
- Figure 10/10A.tif
- Figure 10/10B.tif
- Figure 10/10C.tif
- Figure 10/Thumbs.db
