# Supplementary material for: Proneurotrophin-3 contributes to chemotherapy-induced neuropathic pain through TrkC-mediated CCL2 elevation in DRG neurons
Source: EMBO Rep. 2025 Nov 26;26(24):6141–58. doi: 10.1038/s44319-025-00534-1 (PMC12714783; doi:10.1038/s44319-025-00534-1)
Supplement: Supplementary file 14 — Figure EV1 Source Data [file 44319_2025_534_MOESM14_ESM.zip]

Archive with 5 entries (4 files):
- Figure EV1A 1B 1C/
- Figure EV1A 1B 1C/EV1A.tif
- Figure EV1A 1B 1C/EV1B.tif
- Figure EV1A 1B 1C/EV1C.tif
- Figure EV1A 1B 1C/Thumbs.db
